# Supplementary material for: Bis{μ-[(di­phenyl­phosphor­yl)meth­yl](phen­yl)bis­(1H-pyrazol-1-yl)boranuido}dilithium
Source: Acta Crystallogr Sect E Struct Rep Online. 2014 May 31;70(Pt 6):m237. doi: 10.1107/S1600536814011945 (PMC4051015; doi:10.1107/S1600536814011945)
Supplement: Supplementary file 1 [file e-70-0m237-sup1.cif]

##############################################################################
#                                                                            #
# This CIF contains the data in a paper accepted for publication in          #
# Acta Crystallographica Section E. It conforms to the requirements of       #
# Notes for Authors for Acta Crystallographica Section E, and has been       #
# peer reviewed under the auspices of the IUCr Commission on Journals.       #
#                                                                            #
# Full details of the Crystallographic Information File format               #
# are given in the paper "The Crystallographic Information File (CIF):       #
# a New Standard Archive File for Crystallography" by S. R. Hall, F. H.      #
# Allen and I. D. Brown [Acta Cryst. (1991), A47, 655-685].                  #
#                                                                            #
# The current version of the core CIF dictionary is obtainable from          #
# ftp://ftp.iucr.org/pub/cif_core.dic.                                       #
#                                                                            #
# Software is freely available for graphical display of the structure(s)     #
# in this CIF. For information consult the CIF software page                 #
# http://www.iucr.org/resources/cif/software.                                #
#                                                                            #
# This file may be used for bona fide research purposes within the           #
# scientific community so long as proper attribution is given to the journal # 
# article from which it was obtained.                                        #
#                                                                            #
##############################################################################
data_I
_database_code_depnum_ccdc_archive 'CCDC 883935'
_audit_creation_method     SHELXL-97
_chemical_name_systematic
;\
Bis{\m-[(diphenylphosphoryl)methyl](phenyl)bis(1<i>H</i>-pyrazol-1-\
yl)boranuido}dilithium
;
_chemical_name_common     ?
_chemical_formula_moiety     'C50 H46 B2 Li2 N8 O2 P2'
_chemical_formula_sum     'C50 H46 B2 Li2 N8 O2 P2'
_chemical_formula_iupac     '[Li2 (C25 H23 B N4 O P)2]'
_chemical_formula_weight     888.39
_chemical_melting_point     ?
_symmetry_cell_setting     monoclinic
_symmetry_space_group_name_H-M     'P 21/n'
_symmetry_space_group_name_Hall     '-P 2yn'
loop_
    _symmetry_equiv_pos_as_xyz
    'x, y, z'
    '-x+1/2, y+1/2, -z+1/2'
    '-x, -y, -z'
    'x-1/2, -y-1/2, z-1/2'
_cell_length_a     10.0585(6)
_cell_length_b     16.2371(8)
_cell_length_c     14.4301(8)
_cell_angle_alpha     90.00
_cell_angle_beta     98.854(5)
_cell_angle_gamma     90.00
_cell_volume     2328.7(2)
_cell_formula_units_Z     2
_cell_measurement_reflns_used     30927
_cell_measurement_theta_min     3.5
_cell_measurement_theta_max     25.8
_cell_measurement_temperature     173(2)
_exptl_crystal_description     block
_exptl_crystal_colour     colourless
_exptl_crystal_size_max     0.32
_exptl_crystal_size_mid     0.28
_exptl_crystal_size_min     0.27
_exptl_crystal_density_diffrn     1.267
_exptl_crystal_density_meas     ?
_exptl_crystal_density_method     'not measured'
_exptl_crystal_F_000     928
_exptl_absorpt_coefficient_mu     0.143
_exptl_absorpt_correction_type     multi-scan
_exptl_absorpt_process_details     '(MULABS; Spek, 2009; Blessing, 1995)'
_exptl_absorpt_correction_T_min     0.9557
_exptl_absorpt_correction_T_max     0.9624
_exptl_special_details
;
;
_diffrn_ambient_temperature     173(2)
_diffrn_radiation_type     MoK\a
_diffrn_radiation_wavelength     0.71073
_diffrn_radiation_source     'fine-focus sealed tube'
_diffrn_radiation_monochromator     graphite
_diffrn_measurement_device_type     'Stoe IPDS II two-circle'
_diffrn_measurement_method     \w
_diffrn_detector_area_resol_mean     ?
_diffrn_reflns_number     36952
_diffrn_reflns_av_R_equivalents     0.0615
_diffrn_reflns_av_sigmaI/netI     0.0281
_diffrn_reflns_theta_min     3.48
_diffrn_reflns_theta_max     25.62
_diffrn_reflns_theta_full     25.00
_diffrn_measured_fraction_theta_max     0.994
_diffrn_measured_fraction_theta_full     0.997
_diffrn_reflns_limit_h_min     -12
_diffrn_reflns_limit_h_max     12
_diffrn_reflns_limit_k_min     -19
_diffrn_reflns_limit_k_max     19
_diffrn_reflns_limit_l_min     -17
_diffrn_reflns_limit_l_max     16
_diffrn_standards_number     0
_diffrn_standards_interval_count     .
_diffrn_standards_interval_time     .
_diffrn_standards_decay_%     ?
_refine_special_details
;
Refinement of <i>F</i>^2^ against ALL reflections. The weighted <i>R</i>-factor
<i>wR</i> and goodness of fit <i>S</i> are based on <i>F</i>^2^, conventional
<i>R</i>-factors <i>R</i> are based on <i>F</i>, with <i>F</i> set to zero for
negative <i>F</i>^2^. The threshold expression of <i>F</i>^2^ >
\s(<i>F</i>^2^) is used only for calculating <i>R</i>-factors(gt) <i>etc</i>.
and is not relevant to the choice of reflections for refinement.
<i>R</i>-factors based on <i>F</i>^2^ are statistically about twice as large
as those based on <i>F</i>, and <i>R</i>- factors based on ALL data will be
even larger.
;
_reflns_number_total     4362
_reflns_number_gt     3630
_reflns_threshold_expression     I>2\s(I)
_refine_ls_structure_factor_coef     Fsqd
_refine_ls_matrix_type     full
_refine_ls_R_factor_all     0.0523
_refine_ls_R_factor_gt     0.0408
_refine_ls_wR_factor_gt     0.0963
_refine_ls_wR_factor_ref     0.1008
_refine_ls_goodness_of_fit_ref     1.016
_refine_ls_restrained_S_all     1.016
_refine_ls_number_reflns     4362
_refine_ls_number_parameters     298
_refine_ls_number_restraints     0
_refine_ls_hydrogen_treatment     constr
_refine_ls_weighting_scheme     calc
_refine_ls_weighting_details
         'calc w=1/[\s^2^(Fo^2^)+(0.0511P)^2^+0.9981P] where P=(Fo^2^+2Fc^2^)/3'
_atom_sites_solution_hydrogens     geom
_atom_sites_solution_primary     direct
_atom_sites_solution_secondary     difmap
_refine_ls_shift/su_max     0.001
_refine_ls_shift/su_mean     0.000
_refine_diff_density_max     0.356
_refine_diff_density_min     -0.294
_refine_ls_extinction_method     none
_refine_ls_extinction_coef     ?
loop_
    _atom_type_symbol
    _atom_type_description
    _atom_type_scat_dispersion_real
    _atom_type_scat_dispersion_imag
    _atom_type_scat_source
    'C' 'C' 0.0033 0.0016
                         'International Tables Vol C Tables 4.2.6.8 and 6.1.1.4'
    'H' 'H' 0.0000 0.0000
                         'International Tables Vol C Tables 4.2.6.8 and 6.1.1.4'
    'B' 'B' 0.0013 0.0007
                         'International Tables Vol C Tables 4.2.6.8 and 6.1.1.4'
    'Li' 'Li' -0.0003 0.0001
                         'International Tables Vol C Tables 4.2.6.8 and 6.1.1.4'
    'N' 'N' 0.0061 0.0033
                         'International Tables Vol C Tables 4.2.6.8 and 6.1.1.4'
    'O' 'O' 0.0106 0.0060
                         'International Tables Vol C Tables 4.2.6.8 and 6.1.1.4'
    'P' 'P' 0.1023 0.0942
                         'International Tables Vol C Tables 4.2.6.8 and 6.1.1.4'
_computing_data_collection     'X-AREA (Stoe & Cie, 2001)'
_computing_cell_refinement     'X-AREA (Stoe & Cie, 2001)'
_computing_data_reduction     'X-AREA (Stoe & Cie, 2001)'
_computing_structure_solution     'SHELXS97 (Sheldrick, 2008)'
_computing_structure_refinement     'SHELXL97 (Sheldrick, 2008)'
_computing_molecular_graphics     'XP in SHELXTL (Sheldrick, 2008)'
_computing_publication_material
                        'SHELXL97 (Sheldrick, 2008) and publCIF (Westrip, 2010)'
loop_
    _atom_site_type_symbol
    _atom_site_label
    _atom_site_fract_x
    _atom_site_fract_y
    _atom_site_fract_z
    _atom_site_U_iso_or_equiv
    _atom_site_adp_type
    _atom_site_calc_flag
    _atom_site_refinement_flags
    _atom_site_occupancy
    _atom_site_symmetry_multiplicity
    _atom_site_disorder_assembly
    _atom_site_disorder_group
    P P1 0.77171(4) 0.58856(2) 0.40685(3) 0.02091(12) Uani d . 1 1 . .
    O O1 0.87612(11) 0.53113(7) 0.45806(8) 0.0246(3) Uani d . 1 1 . .
    Li Li1 1.0357(3) 0.57250(17) 0.5403(2) 0.0276(6) Uani d . 1 1 . .
    B B1 0.85890(18) 0.73774(11) 0.52436(13) 0.0222(4) Uani d . 1 1 . .
    C C1 0.73591(16) 0.67798(10) 0.47084(12) 0.0235(4) Uani d . 1 1 . .
    H H1A 0.6761 0.7135 0.4268 0.028 Uiso calc R 1 1 . .
    H H1B 0.6827 0.6595 0.5193 0.028 Uiso calc R 1 1 . .
    N N11 0.98554(14) 0.73847(8) 0.47140(10) 0.0237(3) Uani d . 1 1 . .
    N N12 1.08107(14) 0.67759(9) 0.47811(11) 0.0271(3) Uani d . 1 1 . .
    C C13 1.16767(18) 0.69986(12) 0.42279(14) 0.0335(4) Uani d . 1 1 . .
    H H13 1.2452 0.6689 0.4146 0.040 Uiso calc R 1 1 . .
    C C14 1.1313(2) 0.77457(13) 0.37775(16) 0.0398(5) Uani d . 1 1 . .
    H H14 1.1764 0.8035 0.3346 0.048 Uiso calc R 1 1 . .
    C C15 1.0150(2) 0.79640(11) 0.41052(14) 0.0347(4) Uani d . 1 1 . .
    H H15 0.9635 0.8446 0.3931 0.042 Uiso calc R 1 1 . .
    N N21 0.90523(14) 0.70587(8) 0.62812(10) 0.0236(3) Uani d . 1 1 . .
    N N22 0.97663(15) 0.63450(9) 0.64916(11) 0.0297(3) Uani d . 1 1 . .
    C C23 0.99077(19) 0.62600(12) 0.74154(13) 0.0332(4) Uani d . 1 1 . .
    H H23 1.0377 0.5819 0.7754 0.040 Uiso calc R 1 1 . .
    C C24 0.92834(18) 0.68974(11) 0.78261(13) 0.0305(4) Uani d . 1 1 . .
    H H24 0.9237 0.6977 0.8473 0.037 Uiso calc R 1 1 . .
    C C25 0.87472(18) 0.73874(11) 0.70831(13) 0.0276(4) Uani d . 1 1 . .
    H H25 0.8244 0.7877 0.7127 0.033 Uiso calc R 1 1 . .
    C C31 0.81327(17) 0.83390(10) 0.53039(12) 0.0257(4) Uani d . 1 1 . .
    C C32 0.6922(2) 0.86585(12) 0.48509(14) 0.0359(4) Uani d . 1 1 . .
    H H32 0.6274 0.8293 0.4526 0.043 Uiso calc R 1 1 . .
    C C33 0.6627(3) 0.95001(13) 0.48588(17) 0.0510(6) Uani d . 1 1 . .
    H H33 0.5797 0.9697 0.4530 0.061 Uiso calc R 1 1 . .
    C C34 0.7532(3) 1.00449(13) 0.53392(17) 0.0510(6) Uani d . 1 1 . .
    H H34 0.7330 1.0616 0.5348 0.061 Uiso calc R 1 1 . .
    C C35 0.8735(2) 0.97487(12) 0.58076(17) 0.0473(6) Uani d . 1 1 . .
    H H35 0.9364 1.0116 0.6149 0.057 Uiso calc R 1 1 . .
    C C36 0.9030(2) 0.89140(11) 0.57815(15) 0.0387(5) Uani d . 1 1 . .
    H H36 0.9873 0.8725 0.6099 0.046 Uiso calc R 1 1 . .
    C C41 0.61642(17) 0.53155(10) 0.37391(12) 0.0244(4) Uani d . 1 1 . .
    C C42 0.4899(2) 0.56546(14) 0.3715(2) 0.0575(7) Uani d . 1 1 . .
    H H42 0.4816 0.6219 0.3868 0.069 Uiso calc R 1 1 . .
    C C43 0.3744(2) 0.51809(16) 0.3469(2) 0.0693(9) Uani d . 1 1 . .
    H H43 0.2884 0.5425 0.3456 0.083 Uiso calc R 1 1 . .
    C C44 0.3841(2) 0.43647(13) 0.32474(15) 0.0404(5) Uani d . 1 1 . .
    H H44 0.3052 0.4041 0.3089 0.048 Uiso calc R 1 1 . .
    C C45 0.5090(2) 0.40206(12) 0.32563(18) 0.0498(6) Uani d . 1 1 . .
    H H45 0.5163 0.3457 0.3093 0.060 Uiso calc R 1 1 . .
    C C46 0.6247(2) 0.44880(12) 0.35018(17) 0.0444(5) Uani d . 1 1 . .
    H H46 0.7104 0.4240 0.3508 0.053 Uiso calc R 1 1 . .
    C C51 0.82258(17) 0.62314(10) 0.29840(12) 0.0246(4) Uani d . 1 1 . .
    C C52 0.7426(2) 0.67760(12) 0.23831(14) 0.0352(4) Uani d . 1 1 . .
    H H52 0.6607 0.6977 0.2549 0.042 Uiso calc R 1 1 . .
    C C53 0.7826(2) 0.70227(14) 0.15467(15) 0.0446(5) Uani d . 1 1 . .
    H H53 0.7280 0.7391 0.1141 0.054 Uiso calc R 1 1 . .
    C C54 0.9024(2) 0.67316(13) 0.13017(15) 0.0436(5) Uani d . 1 1 . .
    H H54 0.9294 0.6901 0.0728 0.052 Uiso calc R 1 1 . .
    C C55 0.9827(2) 0.61951(13) 0.18918(15) 0.0397(5) Uani d . 1 1 . .
    H H55 1.0647 0.5999 0.1724 0.048 Uiso calc R 1 1 . .
    C C56 0.94305(18) 0.59439(11) 0.27293(13) 0.0301(4) Uani d . 1 1 . .
    H H56 0.9981 0.5575 0.3131 0.036 Uiso calc R 1 1 . .
loop_
    _atom_site_aniso_label
    _atom_site_aniso_U_11
    _atom_site_aniso_U_22
    _atom_site_aniso_U_33
    _atom_site_aniso_U_12
    _atom_site_aniso_U_13
    _atom_site_aniso_U_23
    P1 0.0181(2) 0.0160(2) 0.0273(2) 0.00044(15) -0.00081(16) 0.00026(16)
    O1 0.0228(6) 0.0185(5) 0.0307(7) 0.0025(4) -0.0022(5) 0.0004(5)
    Li1 0.0284(15) 0.0197(13) 0.0321(16) 0.0048(11) -0.0031(12) -0.0027(11)
    B1 0.0218(9) 0.0194(9) 0.0250(10) 0.0012(7) 0.0020(8) -0.0002(7)
    C1 0.0203(8) 0.0191(8) 0.0308(9) 0.0017(6) 0.0030(7) -0.0011(7)
    N11 0.0224(7) 0.0198(7) 0.0282(8) 0.0001(5) 0.0021(6) 0.0001(6)
    N12 0.0235(7) 0.0248(7) 0.0321(8) 0.0030(6) 0.0015(6) -0.0069(6)
    C13 0.0251(9) 0.0348(10) 0.0414(11) -0.0014(8) 0.0078(8) -0.0115(8)
    C14 0.0363(11) 0.0416(11) 0.0449(12) -0.0064(9) 0.0169(9) 0.0035(9)
    C15 0.0362(10) 0.0277(9) 0.0423(11) -0.0002(8) 0.0125(9) 0.0075(8)
    N21 0.0239(7) 0.0200(7) 0.0265(8) 0.0011(5) 0.0023(6) -0.0001(6)
    N22 0.0365(8) 0.0223(7) 0.0290(8) 0.0081(6) 0.0008(7) 0.0028(6)
    C23 0.0372(10) 0.0314(10) 0.0293(10) 0.0035(8) -0.0009(8) 0.0044(8)
    C24 0.0294(9) 0.0380(10) 0.0236(9) -0.0015(8) 0.0025(7) -0.0010(8)
    C25 0.0261(9) 0.0295(9) 0.0275(9) 0.0002(7) 0.0047(7) -0.0048(7)
    C31 0.0304(9) 0.0216(8) 0.0253(9) 0.0017(7) 0.0052(7) 0.0012(7)
    C32 0.0388(10) 0.0288(9) 0.0376(11) 0.0076(8) -0.0019(8) -0.0060(8)
    C33 0.0579(14) 0.0380(12) 0.0524(14) 0.0236(10) -0.0065(11) -0.0029(10)
    C34 0.0745(16) 0.0227(10) 0.0544(14) 0.0133(10) 0.0056(12) -0.0018(9)
    C35 0.0625(14) 0.0230(10) 0.0546(14) -0.0049(9) 0.0033(11) -0.0054(9)
    C36 0.0394(11) 0.0254(9) 0.0488(13) 0.0002(8) -0.0011(9) -0.0010(8)
    C41 0.0228(8) 0.0203(8) 0.0287(9) -0.0021(6) -0.0007(7) -0.0005(7)
    C42 0.0247(10) 0.0355(11) 0.110(2) -0.0012(9) 0.0024(12) -0.0304(13)
    C43 0.0243(11) 0.0593(15) 0.124(3) -0.0076(10) 0.0106(13) -0.0438(16)
    C44 0.0329(10) 0.0429(11) 0.0444(12) -0.0181(9) 0.0028(9) -0.0072(9)
    C45 0.0459(12) 0.0246(10) 0.0728(16) -0.0062(9) -0.0100(11) -0.0081(10)
    C46 0.0296(10) 0.0272(10) 0.0711(16) 0.0011(8) -0.0087(10) -0.0109(10)
    C51 0.0250(8) 0.0201(8) 0.0272(9) -0.0024(7) -0.0006(7) -0.0015(7)
    C52 0.0329(10) 0.0341(10) 0.0367(11) 0.0035(8) -0.0008(8) 0.0066(8)
    C53 0.0488(12) 0.0449(12) 0.0364(12) -0.0021(10) -0.0052(10) 0.0125(9)
    C54 0.0553(13) 0.0462(12) 0.0298(11) -0.0132(10) 0.0084(9) 0.0016(9)
    C55 0.0413(11) 0.0419(11) 0.0377(11) -0.0051(9) 0.0122(9) -0.0071(9)
    C56 0.0314(9) 0.0270(9) 0.0314(10) -0.0001(7) 0.0033(8) -0.0027(7)
_geom_special_details
;
All e.s.d.'s (except the e.s.d. in the dihedral angle between two l.s. planes)
are estimated using the full covariance matrix. The cell e.s.d.'s are taken
into account individually in the estimation of e.s.d.'s in distances, angles
and torsion angles; correlations between e.s.d.'s in cell parameters are only
used when they are defined by crystal symmetry. An approximate (isotropic)
treatment of cell e.s.d.'s is used for estimating e.s.d.'s involving l.s.
planes.
;
loop_
    _geom_bond_atom_site_label_1
    _geom_bond_atom_site_label_2
    _geom_bond_site_symmetry_2
    _geom_bond_distance
    _geom_bond_publ_flag
    P1 O1 . 1.5099(11) ?
    P1 C1 . 1.7868(16) ?
    P1 C51 . 1.8092(18) ?
    P1 C41 . 1.8150(17) ?
    P1 Li1 . 3.042(3) ?
    O1 Li1 3_766 1.901(3) ?
    O1 Li1 . 1.962(3) ?
    Li1 O1 3_766 1.901(3) ?
    Li1 N12 . 2.013(3) ?
    Li1 N22 . 2.030(3) ?
    Li1 Li1 3_766 2.675(5) ?
    B1 N11 . 1.583(2) ?
    B1 N21 . 1.585(2) ?
    B1 C31 . 1.633(2) ?
    B1 C1 . 1.666(2) ?
    C1 H1A . 0.9900 ?
    C1 H1B . 0.9900 ?
    N11 C15 . 1.351(2) ?
    N11 N12 . 1.3716(19) ?
    N12 C13 . 1.319(2) ?
    C13 C14 . 1.398(3) ?
    C13 H13 . 0.9500 ?
    C14 C15 . 1.374(3) ?
    C14 H14 . 0.9500 ?
    C15 H15 . 0.9500 ?
    N21 C25 . 1.352(2) ?
    N21 N22 . 1.3725(19) ?
    N22 C23 . 1.326(2) ?
    C23 C24 . 1.390(3) ?
    C23 H23 . 0.9500 ?
    C24 C25 . 1.377(3) ?
    C24 H24 . 0.9500 ?
    C25 H25 . 0.9500 ?
    C31 C32 . 1.391(3) ?
    C31 C36 . 1.404(3) ?
    C32 C33 . 1.399(3) ?
    C32 H32 . 0.9500 ?
    C33 C34 . 1.377(3) ?
    C33 H33 . 0.9500 ?
    C34 C35 . 1.379(3) ?
    C34 H34 . 0.9500 ?
    C35 C36 . 1.389(3) ?
    C35 H35 . 0.9500 ?
    C36 H36 . 0.9500 ?
    C41 C42 . 1.382(3) ?
    C41 C46 . 1.392(3) ?
    C42 C43 . 1.393(3) ?
    C42 H42 . 0.9500 ?
    C43 C44 . 1.370(3) ?
    C43 H43 . 0.9500 ?
    C44 C45 . 1.373(3) ?
    C44 H44 . 0.9500 ?
    C45 C46 . 1.389(3) ?
    C45 H45 . 0.9500 ?
    C46 H46 . 0.9500 ?
    C51 C56 . 1.399(2) ?
    C51 C52 . 1.402(2) ?
    C52 C53 . 1.389(3) ?
    C52 H52 . 0.9500 ?
    C53 C54 . 1.390(3) ?
    C53 H53 . 0.9500 ?
    C54 C55 . 1.387(3) ?
    C54 H54 . 0.9500 ?
    C55 C56 . 1.391(3) ?
    C55 H55 . 0.9500 ?
    C56 H56 . 0.9500 ?
loop_
    _geom_angle_atom_site_label_1
    _geom_angle_atom_site_label_2
    _geom_angle_atom_site_label_3
    _geom_angle_site_symmetry_1
    _geom_angle_site_symmetry_3
    _geom_angle
    _geom_angle_publ_flag
    O1 P1 C1 . . 115.43(7) ?
    O1 P1 C51 . . 110.30(7) ?
    C1 P1 C51 . . 107.53(8) ?
    O1 P1 C41 . . 108.59(7) ?
    C1 P1 C41 . . 108.43(8) ?
    C51 P1 C41 . . 106.16(8) ?
    C1 P1 Li1 . . 88.17(8) ?
    C51 P1 Li1 . . 103.82(8) ?
    C41 P1 Li1 . . 138.96(8) ?
    P1 O1 Li1 . 3_766 147.24(12) ?
    P1 O1 Li1 . . 121.82(10) ?
    Li1 O1 Li1 3_766 . 87.65(13) ?
    O1 Li1 O1 3_766 . 92.35(13) ?
    O1 Li1 N12 3_766 . 128.20(17) ?
    O1 Li1 N12 . . 103.93(14) ?
    O1 Li1 N22 3_766 . 128.42(16) ?
    O1 Li1 N22 . . 109.17(15) ?
    N12 Li1 N22 . . 92.19(12) ?
    O1 Li1 Li1 3_766 3_766 47.13(9) ?
    O1 Li1 Li1 . 3_766 45.22(9) ?
    N12 Li1 Li1 . 3_766 128.0(2) ?
    N22 Li1 Li1 . 3_766 133.0(2) ?
    O1 Li1 P1 3_766 . 116.35(12) ?
    O1 Li1 P1 . . 24.94(5) ?
    N12 Li1 P1 . . 83.14(10) ?
    N22 Li1 P1 . . 96.69(11) ?
    Li1 Li1 P1 3_766 . 69.52(11) ?
    N11 B1 N21 . . 108.48(13) ?
    N11 B1 C31 . . 105.79(13) ?
    N21 B1 C31 . . 107.82(13) ?
    N11 B1 C1 . . 112.07(13) ?
    N21 B1 C1 . . 109.71(13) ?
    C31 B1 C1 . . 112.75(13) ?
    B1 C1 P1 . . 121.24(11) ?
    B1 C1 H1A . . 107.0 ?
    P1 C1 H1A . . 107.0 ?
    B1 C1 H1B . . 107.0 ?
    P1 C1 H1B . . 107.0 ?
    H1A C1 H1B . . 106.8 ?
    C15 N11 N12 . . 109.06(14) ?
    C15 N11 B1 . . 126.33(14) ?
    N12 N11 B1 . . 124.57(13) ?
    C13 N12 N11 . . 106.28(15) ?
    C13 N12 Li1 . . 135.92(15) ?
    N11 N12 Li1 . . 115.97(13) ?
    N12 C13 C14 . . 111.66(16) ?
    N12 C13 H13 . . 124.2 ?
    C14 C13 H13 . . 124.2 ?
    C15 C14 C13 . . 103.87(17) ?
    C15 C14 H14 . . 128.1 ?
    C13 C14 H14 . . 128.1 ?
    N11 C15 C14 . . 109.13(17) ?
    N11 C15 H15 . . 125.4 ?
    C14 C15 H15 . . 125.4 ?
    C25 N21 N22 . . 108.91(14) ?
    C25 N21 B1 . . 127.38(14) ?
    N22 N21 B1 . . 123.54(13) ?
    C23 N22 N21 . . 106.37(14) ?
    C23 N22 Li1 . . 136.66(15) ?
    N21 N22 Li1 . . 116.94(13) ?
    N22 C23 C24 . . 111.45(16) ?
    N22 C23 H23 . . 124.3 ?
    C24 C23 H23 . . 124.3 ?
    C25 C24 C23 . . 104.29(16) ?
    C25 C24 H24 . . 127.9 ?
    C23 C24 H24 . . 127.9 ?
    N21 C25 C24 . . 108.97(16) ?
    N21 C25 H25 . . 125.5 ?
    C24 C25 H25 . . 125.5 ?
    C32 C31 C36 . . 115.67(16) ?
    C32 C31 B1 . . 124.36(16) ?
    C36 C31 B1 . . 119.81(15) ?
    C31 C32 C33 . . 122.12(19) ?
    C31 C32 H32 . . 118.9 ?
    C33 C32 H32 . . 118.9 ?
    C34 C33 C32 . . 120.5(2) ?
    C34 C33 H33 . . 119.8 ?
    C32 C33 H33 . . 119.8 ?
    C33 C34 C35 . . 119.00(19) ?
    C33 C34 H34 . . 120.5 ?
    C35 C34 H34 . . 120.5 ?
    C34 C35 C36 . . 120.1(2) ?
    C34 C35 H35 . . 119.9 ?
    C36 C35 H35 . . 119.9 ?
    C35 C36 C31 . . 122.56(19) ?
    C35 C36 H36 . . 118.7 ?
    C31 C36 H36 . . 118.7 ?
    C42 C41 C46 . . 117.88(17) ?
    C42 C41 P1 . . 123.73(14) ?
    C46 C41 P1 . . 118.38(14) ?
    C41 C42 C43 . . 121.00(19) ?
    C41 C42 H42 . . 119.5 ?
    C43 C42 H42 . . 119.5 ?
    C44 C43 C42 . . 120.5(2) ?
    C44 C43 H43 . . 119.8 ?
    C42 C43 H43 . . 119.8 ?
    C43 C44 C45 . . 119.26(18) ?
    C43 C44 H44 . . 120.4 ?
    C45 C44 H44 . . 120.4 ?
    C44 C45 C46 . . 120.63(19) ?
    C44 C45 H45 . . 119.7 ?
    C46 C45 H45 . . 119.7 ?
    C45 C46 C41 . . 120.73(19) ?
    C45 C46 H46 . . 119.6 ?
    C41 C46 H46 . . 119.6 ?
    C56 C51 C52 . . 119.06(17) ?
    C56 C51 P1 . . 119.69(13) ?
    C52 C51 P1 . . 121.25(14) ?
    C53 C52 C51 . . 120.26(19) ?
    C53 C52 H52 . . 119.9 ?
    C51 C52 H52 . . 119.9 ?
    C52 C53 C54 . . 120.1(2) ?
    C52 C53 H53 . . 120.0 ?
    C54 C53 H53 . . 120.0 ?
    C55 C54 C53 . . 120.2(2) ?
    C55 C54 H54 . . 119.9 ?
    C53 C54 H54 . . 119.9 ?
    C54 C55 C56 . . 120.00(19) ?
    C54 C55 H55 . . 120.0 ?
    C56 C55 H55 . . 120.0 ?
    C55 C56 C51 . . 120.39(18) ?
    C55 C56 H56 . . 119.8 ?
    C51 C56 H56 . . 119.8 ?
loop_
    _geom_torsion_atom_site_label_1
    _geom_torsion_atom_site_label_2
    _geom_torsion_atom_site_label_3
    _geom_torsion_atom_site_label_4
    _geom_torsion_site_symmetry_1
    _geom_torsion_site_symmetry_2
    _geom_torsion_site_symmetry_3
    _geom_torsion_site_symmetry_4
    _geom_torsion
    _geom_torsion_publ_flag
    C1 P1 O1 Li1 . . . 3_766 171.1(2) ?
    C51 P1 O1 Li1 . . . 3_766 -66.8(2) ?
    C41 P1 O1 Li1 . . . 3_766 49.2(2) ?
    Li1 P1 O1 Li1 . . . 3_766 -151.0(2) ?
    C1 P1 O1 Li1 . . . . -37.84(15) ?
    C51 P1 O1 Li1 . . . . 84.26(14) ?
    C41 P1 O1 Li1 . . . . -159.79(13) ?
    P1 O1 Li1 O1 . . . 3_766 -164.79(12) ?
    Li1 O1 Li1 O1 3_766 . . 3_766 0.0 ?
    P1 O1 Li1 N12 . . . . -34.41(18) ?
    Li1 O1 Li1 N12 3_766 . . . 130.4(2) ?
    P1 O1 Li1 N22 . . . . 62.93(18) ?
    Li1 O1 Li1 N22 3_766 . . . -132.3(2) ?
    P1 O1 Li1 Li1 . . . 3_766 -164.79(12) ?
    Li1 O1 Li1 P1 3_766 . . . 164.79(12) ?
    O1 P1 Li1 O1 . . . 3_766 17.01(14) ?
    C1 P1 Li1 O1 . . . 3_766 163.34(15) ?
    C51 P1 Li1 O1 . . . 3_766 -89.05(15) ?
    C41 P1 Li1 O1 . . . 3_766 46.9(2) ?
    C1 P1 Li1 O1 . . . . 146.34(14) ?
    C51 P1 Li1 O1 . . . . -106.06(13) ?
    C41 P1 Li1 O1 . . . . 29.91(19) ?
    O1 P1 Li1 N12 . . . . 146.46(19) ?
    C1 P1 Li1 N12 . . . . -67.20(10) ?
    C51 P1 Li1 N12 . . . . 40.40(11) ?
    C41 P1 Li1 N12 . . . . 176.37(10) ?
    O1 P1 Li1 N22 . . . . -122.13(19) ?
    C1 P1 Li1 N22 . . . . 24.21(11) ?
    C51 P1 Li1 N22 . . . . 131.82(11) ?
    C41 P1 Li1 N22 . . . . -92.22(14) ?
    O1 P1 Li1 Li1 . . . 3_766 11.46(9) ?
    C1 P1 Li1 Li1 . . . 3_766 157.80(14) ?
    C51 P1 Li1 Li1 . . . 3_766 -94.59(13) ?
    C41 P1 Li1 Li1 . . . 3_766 41.4(2) ?
    N11 B1 C1 P1 . . . . 30.97(19) ?
    N21 B1 C1 P1 . . . . -89.61(16) ?
    C31 B1 C1 P1 . . . . 150.21(13) ?
    O1 P1 C1 B1 . . . . 49.57(16) ?
    C51 P1 C1 B1 . . . . -74.01(15) ?
    C41 P1 C1 B1 . . . . 171.61(13) ?
    Li1 P1 C1 B1 . . . . 29.91(14) ?
    N21 B1 N11 C15 . . . . -140.79(17) ?
    C31 B1 N11 C15 . . . . -25.3(2) ?
    C1 B1 N11 C15 . . . . 97.93(19) ?
    N21 B1 N11 N12 . . . . 41.7(2) ?
    C31 B1 N11 N12 . . . . 157.17(14) ?
    C1 B1 N11 N12 . . . . -79.57(19) ?
    C15 N11 N12 C13 . . . . 0.96(19) ?
    B1 N11 N12 C13 . . . . 178.83(15) ?
    C15 N11 N12 Li1 . . . . -166.12(15) ?
    B1 N11 N12 Li1 . . . . 11.8(2) ?
    O1 Li1 N12 C13 3_766 . . . 5.1(3) ?
    O1 Li1 N12 C13 . . . . -99.3(2) ?
    N22 Li1 N12 C13 . . . . 150.30(18) ?
    Li1 Li1 N12 C13 3_766 . . . -56.0(3) ?
    P1 Li1 N12 C13 . . . . -113.22(19) ?
    O1 Li1 N12 N11 3_766 . . . 167.11(16) ?
    O1 Li1 N12 N11 . . . . 62.69(18) ?
    N22 Li1 N12 N11 . . . . -47.68(16) ?
    Li1 Li1 N12 N11 3_766 . . . 106.0(2) ?
    P1 Li1 N12 N11 . . . . 48.80(13) ?
    N11 N12 C13 C14 . . . . -0.7(2) ?
    Li1 N12 C13 C14 . . . . 162.48(19) ?
    N12 C13 C14 C15 . . . . 0.2(2) ?
    N12 N11 C15 C14 . . . . -0.8(2) ?
    B1 N11 C15 C14 . . . . -178.67(16) ?
    C13 C14 C15 N11 . . . . 0.4(2) ?
    N11 B1 N21 C25 . . . . 133.99(16) ?
    C31 B1 N21 C25 . . . . 19.9(2) ?
    C1 B1 N21 C25 . . . . -103.29(18) ?
    N11 B1 N21 N22 . . . . -51.28(19) ?
    C31 B1 N21 N22 . . . . -165.41(14) ?
    C1 B1 N21 N22 . . . . 71.45(18) ?
    C25 N21 N22 C23 . . . . -1.26(19) ?
    B1 N21 N22 C23 . . . . -176.84(15) ?
    C25 N21 N22 Li1 . . . . -179.89(14) ?
    B1 N21 N22 Li1 . . . . 4.5(2) ?
    O1 Li1 N22 C23 3_766 . . . 6.8(3) ?
    O1 Li1 N22 C23 . . . . 116.1(2) ?
    N12 Li1 N22 C23 . . . . -138.3(2) ?
    Li1 Li1 N22 C23 3_766 . . . 70.2(3) ?
    P1 Li1 N22 C23 . . . . 138.3(2) ?
    O1 Li1 N22 N21 3_766 . . . -175.15(17) ?
    O1 Li1 N22 N21 . . . . -65.82(19) ?
    N12 Li1 N22 N21 . . . . 39.75(17) ?
    Li1 Li1 N22 N21 3_766 . . . -111.7(2) ?
    P1 Li1 N22 N21 . . . . -43.60(16) ?
    N21 N22 C23 C24 . . . . 0.9(2) ?
    Li1 N22 C23 C24 . . . . 179.15(18) ?
    N22 C23 C24 C25 . . . . -0.2(2) ?
    N22 N21 C25 C24 . . . . 1.13(19) ?
    B1 N21 C25 C24 . . . . 176.50(15) ?
    C23 C24 C25 N21 . . . . -0.6(2) ?
    N11 B1 C31 C32 . . . . 114.39(19) ?
    N21 B1 C31 C32 . . . . -129.69(18) ?
    C1 B1 C31 C32 . . . . -8.4(2) ?
    N11 B1 C31 C36 . . . . -60.8(2) ?
    N21 B1 C31 C36 . . . . 55.1(2) ?
    C1 B1 C31 C36 . . . . 176.41(17) ?
    C36 C31 C32 C33 . . . . 1.0(3) ?
    B1 C31 C32 C33 . . . . -174.4(2) ?
    C31 C32 C33 C34 . . . . -1.3(4) ?
    C32 C33 C34 C35 . . . . 0.4(4) ?
    C33 C34 C35 C36 . . . . 0.8(4) ?
    C34 C35 C36 C31 . . . . -1.2(4) ?
    C32 C31 C36 C35 . . . . 0.3(3) ?
    B1 C31 C36 C35 . . . . 175.9(2) ?
    O1 P1 C41 C42 . . . . 145.5(2) ?
    C1 P1 C41 C42 . . . . 19.4(2) ?
    C51 P1 C41 C42 . . . . -95.9(2) ?
    Li1 P1 C41 C42 . . . . 128.8(2) ?
    O1 P1 C41 C46 . . . . -34.10(19) ?
    C1 P1 C41 C46 . . . . -160.22(16) ?
    C51 P1 C41 C46 . . . . 84.50(18) ?
    Li1 P1 C41 C46 . . . . -50.9(2) ?
    C46 C41 C42 C43 . . . . 0.6(4) ?
    P1 C41 C42 C43 . . . . -179.0(2) ?
    C41 C42 C43 C44 . . . . 0.1(5) ?
    C42 C43 C44 C45 . . . . -0.9(4) ?
    C43 C44 C45 C46 . . . . 1.0(4) ?
    C44 C45 C46 C41 . . . . -0.3(4) ?
    C42 C41 C46 C45 . . . . -0.5(3) ?
    P1 C41 C46 C45 . . . . 179.16(19) ?
    O1 P1 C51 C56 . . . . 1.27(16) ?
    C1 P1 C51 C56 . . . . 127.92(14) ?
    C41 P1 C51 C56 . . . . -116.19(14) ?
    Li1 P1 C51 C56 . . . . 35.44(15) ?
    O1 P1 C51 C52 . . . . -179.60(14) ?
    C1 P1 C51 C52 . . . . -52.95(16) ?
    C41 P1 C51 C52 . . . . 62.94(16) ?
    Li1 P1 C51 C52 . . . . -145.43(15) ?
    C56 C51 C52 C53 . . . . 0.2(3) ?
    P1 C51 C52 C53 . . . . -178.95(15) ?
    C51 C52 C53 C54 . . . . -0.1(3) ?
    C52 C53 C54 C55 . . . . -0.1(3) ?
    C53 C54 C55 C56 . . . . 0.3(3) ?
    C54 C55 C56 C51 . . . . -0.2(3) ?
    C52 C51 C56 C55 . . . . 0.0(3) ?
    P1 C51 C56 C55 . . . . 179.12(14) ?
_iucr_refine_instructions_details
;
TITL wa764 in P21/n
CELL  0.71073    10.0585  16.2371  14.4301  90.000  98.854  90.000
ZERR 2            0.0006   0.0008   0.0008   0.000   0.005   0.000
LATT   1
SYMM          .5   - X ,    0.50000 + Y ,    0.50000 - Z
SFAC  C   H  B Li N  O P
UNIT  100 92 4 4  16 4 4
TEMP -100
SIZE .32 .28 .27
REM colourless block
ACTA50
CONF
L.S. 10
FMAP 2
PLAN 10
BOND $H
WGHT    0.051100    0.998100
FVAR       0.50432
P1    7    0.771708    0.588563    0.406855    11.00000    0.01812    0.01596 =
         0.02729    0.00026   -0.00081    0.00044
O1    6    0.876117    0.531127    0.458061    11.00000    0.02280    0.01848 =
         0.03066    0.00044   -0.00224    0.00253
LI1   4    1.035699    0.572501    0.540343    11.00000    0.02841    0.01972 =
         0.03213   -0.00270   -0.00311    0.00481
B1    3    0.858902    0.737743    0.524364    11.00000    0.02179    0.01944 =
         0.02500   -0.00024    0.00198    0.00122
C1    1    0.735914    0.677984    0.470838    11.00000    0.02030    0.01913 =
         0.03077   -0.00106    0.00299    0.00168
AFIX  23
H1A   2    0.676122    0.713500    0.426822    11.00000   -1.20000
H1B   2    0.682697    0.659524    0.519276    11.00000   -1.20000
AFIX   0
N11   5    0.985537    0.738471    0.471398    11.00000    0.02238    0.01981 =
         0.02821    0.00008    0.00206    0.00007
N12   5    1.081072    0.677588    0.478113    11.00000    0.02346    0.02477 =
         0.03209   -0.00688    0.00152    0.00299
C13   1    1.167670    0.699861    0.422793    11.00000    0.02508    0.03476 =
         0.04142   -0.01154    0.00780   -0.00137
AFIX  43
H13   2    1.245194    0.668948    0.414579    11.00000   -1.20000
AFIX   0
C14   1    1.131274    0.774570    0.377750    11.00000    0.03628    0.04164 =
         0.04494    0.00353    0.01692   -0.00644
AFIX  43
H14   2    1.176423    0.803499    0.334556    11.00000   -1.20000
AFIX   0
C15   1    1.014976    0.796396    0.410525    11.00000    0.03619    0.02766 =
         0.04231    0.00751    0.01248   -0.00024
AFIX  43
H15   2    0.963489    0.844550    0.393138    11.00000   -1.20000
AFIX   0
N21   5    0.905235    0.705867    0.628119    11.00000    0.02390    0.02000 =
         0.02647   -0.00006    0.00233    0.00111
N22   5    0.976627    0.634497    0.649163    11.00000    0.03654    0.02230 =
         0.02898    0.00284    0.00084    0.00809
C23   1    0.990773    0.625996    0.741538    11.00000    0.03715    0.03144 =
         0.02927    0.00441   -0.00089    0.00346
AFIX  43
H23   2    1.037662    0.581904    0.775376    11.00000   -1.20000
AFIX   0
C24   1    0.928337    0.689741    0.782615    11.00000    0.02935    0.03796 =
         0.02364   -0.00103    0.00250   -0.00150
AFIX  43
H24   2    0.923709    0.697694    0.847264    11.00000   -1.20000
AFIX   0
C25   1    0.874717    0.738743    0.708310    11.00000    0.02610    0.02945 =
         0.02754   -0.00479    0.00472    0.00015
AFIX  43
H25   2    0.824414    0.787730    0.712684    11.00000   -1.20000
AFIX   0
C31   1    0.813266    0.833899    0.530390    11.00000    0.03038    0.02159 =
         0.02528    0.00124    0.00522    0.00170
C32   1    0.692171    0.865854    0.485086    11.00000    0.03880    0.02883 =
         0.03763   -0.00601   -0.00190    0.00755
AFIX  43
H32   2    0.627375    0.829335    0.452560    11.00000   -1.20000
AFIX   0
C33   1    0.662735    0.950014    0.485877    11.00000    0.05793    0.03796 =
         0.05235   -0.00289   -0.00648    0.02358
AFIX  43
H33   2    0.579735    0.969747    0.453029    11.00000   -1.20000
AFIX   0
C34   1    0.753188    1.004485    0.533925    11.00000    0.07455    0.02266 =
         0.05436   -0.00178    0.00561    0.01325
AFIX  43
H34   2    0.732982    1.061608    0.534785    11.00000   -1.20000
AFIX   0
C35   1    0.873504    0.974873    0.580758    11.00000    0.06251    0.02296 =
         0.05459   -0.00540    0.00331   -0.00489
AFIX  43
H35   2    0.936352    1.011627    0.614889    11.00000   -1.20000
AFIX   0
C36   1    0.903038    0.891403    0.578148    11.00000    0.03937    0.02535 =
         0.04878   -0.00104   -0.00110    0.00024
AFIX  43
H36   2    0.987264    0.872505    0.609920    11.00000   -1.20000
AFIX   0
C41   1    0.616424    0.531546    0.373911    11.00000    0.02285    0.02026 =
         0.02874   -0.00052   -0.00069   -0.00211
C42   1    0.489918    0.565458    0.371475    11.00000    0.02473    0.03548 =
         0.10982   -0.03039    0.00240   -0.00121
AFIX  43
H42   2    0.481602    0.621942    0.386765    11.00000   -1.20000
AFIX   0
C43   1    0.374447    0.518092    0.346947    11.00000    0.02432    0.05933 =
         0.12388   -0.04381    0.01060   -0.00763
AFIX  43
H43   2    0.288364    0.542539    0.345603    11.00000   -1.20000
AFIX   0
C44   1    0.384080    0.436470    0.324735    11.00000    0.03289    0.04287 =
         0.04438   -0.00720    0.00283   -0.01811
AFIX  43
H44   2    0.305229    0.404056    0.308893    11.00000   -1.20000
AFIX   0
C45   1    0.508975    0.402065    0.325634    11.00000    0.04589    0.02462 =
         0.07282   -0.00806   -0.01002   -0.00621
AFIX  43
H45   2    0.516319    0.345748    0.309306    11.00000   -1.20000
AFIX   0
C46   1    0.624654    0.448805    0.350181    11.00000    0.02959    0.02718 =
         0.07113   -0.01087   -0.00872    0.00106
AFIX  43
H46   2    0.710353    0.424040    0.350787    11.00000   -1.20000
AFIX   0
C51   1    0.822581    0.623141    0.298396    11.00000    0.02504    0.02013 =
         0.02718   -0.00147   -0.00058   -0.00243
C52   1    0.742572    0.677602    0.238307    11.00000    0.03293    0.03413 =
         0.03671    0.00655   -0.00082    0.00347
AFIX  43
H52   2    0.660699    0.697694    0.254884    11.00000   -1.20000
AFIX   0
C53   1    0.782561    0.702273    0.154665    11.00000    0.04883    0.04494 =
         0.03643    0.01254   -0.00522   -0.00206
AFIX  43
H53   2    0.727950    0.739101    0.114133    11.00000   -1.20000
AFIX   0
C54   1    0.902377    0.673160    0.130167    11.00000    0.05535    0.04621 =
         0.02980    0.00163    0.00844   -0.01323
AFIX  43
H54   2    0.929372    0.690054    0.072838    11.00000   -1.20000
AFIX   0
C55   1    0.982662    0.619506    0.189184    11.00000    0.04131    0.04192 =
         0.03775   -0.00713    0.01216   -0.00514
AFIX  43
H55   2    1.064706    0.599923    0.172383    11.00000   -1.20000
AFIX   0
C56   1    0.943048    0.594389    0.272933    11.00000    0.03137    0.02704 =
         0.03143   -0.00266    0.00330   -0.00007
AFIX  43
H56   2    0.998091    0.557495    0.313096    11.00000   -1.20000
HKLF 4
REM  wa764 in P21/n
REM R1 =  0.0408 for   3630 Fo > 4sig(Fo)  and  0.0523 for all   4362 data
REM    298 parameters refined using      0 restraints
END
WGHT      0.0495      1.0351
REM Highest difference peak  0.356,  deepest hole -0.294,  1-sigma level  0.042
Q1    1   0.7885  0.5975  0.3413  11.00000  0.05    0.36
Q2    1   0.8169  0.7816  0.5242  11.00000  0.05    0.20
Q3    1   0.5389  0.5399  0.4145  11.00000  0.05    0.19
Q4    1   0.7977  0.7012  0.4908  11.00000  0.05    0.18
Q5    1   0.9463  0.6593  0.6385  11.00000  0.05    0.18
Q6    1   0.7158  0.5779  0.4877  11.00000  0.05    0.17
Q7    1   0.7410  0.6374  0.4486  11.00000  0.05    0.17
Q8    1   1.1337  0.7012  0.4669  11.00000  0.05    0.17
Q9    1   0.6757  0.5602  0.3693  11.00000  0.05    0.16
Q10   1   0.5475  0.5553  0.3417  11.00000  0.05    0.16
;
data_global
_journal_date_recd_electronic     2014-05-20
_journal_date_accepted     2014-05-22
_journal_name_full     'Acta Crystallographica, Section E'
_journal_year     2014
_journal_volume     70
_journal_issue      6
_journal_page_first     m237
_journal_page_last     m237
_journal_paper_category     QM
_journal_paper_doi     10.1107/S1600536814011945
_journal_coeditor_code     SJ5403
_publ_contact_author
;
Dr Michael Bolte
Institut f\"ur Anorganische Chemie
J. W. Goethe-Universit\"at
Max-von-Laue-Strasse 7
60438 Frankfurt/Main
Germany
;
_publ_contact_author_email     bolte@chemie.uni-frankfurt.de
_publ_contact_author_fax     '49 69 798 29239'
_publ_contact_author_phone     '49 69 798 29136'
_publ_section_title
;\
Bis{\m-[(diphenylphosphoryl)methyl](phenyl)bis(1<i>H</i>-pyrazol-1-yl)\
boranuido}dilithium
;
loop_
    _publ_author_name
    _publ_author_address
    'M\"uller, Manuela'
;
Institut f\"ur Anorganische Chemie
J. W. Goethe-Universit\"at Frankfurt
Max-von-Laue-Strasse 7
60438 Frankfurt/Main
Germany
;
    'Lerner, Hans-Wolfram'
;
Institut f\"ur Anorganische Chemie
J. W. Goethe-Universit\"at Frankfurt
Max-von-Laue-Strasse 7
60438 Frankfurt/Main
Germany
;
    'Bolte, Michael'
;
Institut f\"ur Anorganische Chemie
J. W. Goethe-Universit\"at Frankfurt
Max-von-Laue-Strasse 7
60438 Frankfurt/Main
Germany
;
