# Supplementary material for: Bis{μ-[(di­phenyl­phosphor­yl)meth­yl](phen­yl)bis­(1H-pyrazol-1-yl)boranuido}dilithium
Source: Acta Crystallogr Sect E Struct Rep Online. 2014 May 31;70(Pt 6):m237. doi: 10.1107/S1600536814011945 (PMC4051015; doi:10.1107/S1600536814011945)
Supplement: Supplementary file 2 [file e-70-0m237-Isup2.hkl]

# 
# h,k,l, Fc-squared, Fo-squared, sigma(Fo-squared) and status flag 
# 
data_I
_shelx_title ' wa764 in P21/n' 
_shelx_refln_list_code          4 
_shelx_F_calc_maximum      204.31 
_exptl_crystal_F_000       928.00 
_reflns_d_resolution_high  0.8220 
 
loop_ 
 _symmetry_equiv_pos_as_xyz 
 'x, y, z' 
 '-x+1/2, y+1/2, -z+1/2' 
 '-x, -y, -z' 
 'x-1/2, -y-1/2, z-1/2' 
 
_cell_length_a    10.0585 
_cell_length_b    16.2371 
_cell_length_c    14.4301 
_cell_angle_alpha  90.000 
_cell_angle_beta   98.854 
_cell_angle_gamma  90.000 
 
_shelx_F_squared_multiplier     1.000 
 
loop_ 
 _refln_index_h 
 _refln_index_k 
 _refln_index_l 
 _refln_F_squared_calc 
 _refln_F_squared_meas 
 _refln_F_squared_sigma 
 _refln_observed_status 
   2   0   0      843.15      751.56     17.78 o 
   4   0   0       60.68       67.45      9.46 o 
   6   0   0        6.79        0.12      8.90 o 
   8   0   0     4055.88     3922.99     55.71 o 
  10   0   0      170.46      184.66     11.72 o 
  12   0   0        2.49        6.26     14.25 o 
   2   1   0     6342.46     6036.74     98.93 o 
   3   1   0      114.78      131.81      9.82 o 
   4   1   0     1493.29     1448.67     29.07 o 
   5   1   0     1603.20     1608.29     21.04 o 
   6   1   0      255.66      297.09      7.39 o 
   7   1   0     1286.17     1283.22     22.66 o 
   8   1   0       69.12       80.93      6.98 o 
   9   1   0      101.12      112.00      7.04 o 
  10   1   0      312.83      305.58      7.30 o 
  11   1   0       76.81       77.18      7.24 o 
  12   1   0       10.26       27.91      9.74 o 
   2   2   0      218.23      193.30      9.45 o 
   3   2   0      650.58      639.61     19.44 o 
   4   2   0      437.51      490.12      8.76 o 
   5   2   0     3295.28     3468.78     53.21 o 
   6   2   0       53.54       46.75      6.40 o 
   7   2   0      743.94      692.87     14.05 o 
   8   2   0      495.26      472.98      9.25 o 
   9   2   0      501.95      520.55      8.06 o 
  10   2   0        5.18       -0.32      6.75 o 
  11   2   0        0.64       -7.29      7.29 o 
  12   2   0      296.74      265.75     23.16 o 
   1   3   0    16819.60    17909.20    333.98 o 
   2   3   0      593.93      673.43     10.13 o 
   3   3   0       72.06       81.84      6.69 o 
   4   3   0      102.04      131.68     12.04 o 
   5   3   0      893.57      918.67     16.37 o 
   6   3   0      869.19      853.74     14.22 o 
   7   3   0       26.08       50.08      5.48 o 
   8   3   0       57.18       65.40      5.75 o 
   9   3   0       45.86       47.12      6.90 o 
  10   3   0      394.49      380.46      6.90 o 
  11   3   0       71.65       72.60      7.62 o 
   0   4   0      348.24      391.06     13.18 o 
   1   4   0      755.19      803.94     15.88 o 
   2   4   0      881.29      918.65     23.25 o 
   3   4   0     1408.18     1151.29     21.82 o 
   4   4   0    10739.46    11263.62    150.19 o 
   5   4   0      103.32      122.35      5.91 o 
   6   4   0        2.65       -1.81      5.73 o 
   7   4   0        0.69        8.68      5.64 o 
   8   4   0      984.93      964.49      9.31 o 
   9   4   0      200.14      195.36      6.84 o 
  10   4   0       57.18       55.94      6.76 o 
  11   4   0       18.92       20.34      7.16 o 
   1   5   0       67.99       73.62      6.78 o 
   2   5   0      321.14      356.57      9.17 o 
   3   5   0       13.65       42.44      7.94 o 
   4   5   0      184.03      173.49      9.20 o 
   5   5   0     4122.59     3930.80     43.81 o 
   6   5   0      212.38      257.91      6.50 o 
   7   5   0       25.37       37.99      5.98 o 
   8   5   0      246.47      277.82      7.77 o 
   9   5   0      148.87      155.78      6.51 o 
  10   5   0      376.05      372.78      7.76 o 
  11   5   0      802.90      787.28     14.83 o 
   0   6   0       82.57       45.10      7.96 o 
   1   6   0     1218.01     1338.57     18.55 o 
   2   6   0     1276.67     1428.05     14.35 o 
   3   6   0      556.17      608.86      9.11 o 
   4   6   0      922.01      994.51     15.09 o 
   5   6   0       12.95       14.52      4.87 o 
   6   6   0      358.20      385.28      9.30 o 
   7   6   0     1578.72     1568.89     21.57 o 
   8   6   0      455.63      418.56      8.02 o 
   9   6   0       27.01       20.06      6.35 o 
  10   6   0        7.38        1.58      6.46 o 
  11   6   0       76.27       87.43      7.10 o 
   1   7   0       69.52       74.30      5.93 o 
   2   7   0      322.96      375.39      7.44 o 
   3   7   0     1321.13     1450.40     19.56 o 
   4   7   0        0.35        5.28      5.74 o 
   5   7   0      176.92      218.40      6.78 o 
   6   7   0     1258.58     1231.46     18.24 o 
   7   7   0     1165.62     1032.86     17.35 o 
   8   7   0        1.06       -6.10      6.10 o 
   9   7   0        1.08       -0.12      5.26 o 
  10   7   0      218.48      250.03      9.45 o 
  11   7   0      316.74      319.88      7.97 o 
   0   8   0      953.51     1047.56     13.55 o 
   1   8   0     3750.96     3939.72     64.75 o 
   2   8   0      754.50      845.63      9.86 o 
   3   8   0      139.32      131.50      6.06 o 
   4   8   0       82.32      105.40      5.92 o 
   5   8   0      153.75      188.45      6.63 o 
   6   8   0     1474.32     1439.86     20.25 o 
   7   8   0        1.60        4.83      6.13 o 
   8   8   0       26.53       39.70      6.86 o 
   9   8   0        0.48        1.99      6.36 o 
  10   8   0        7.65       21.79      6.56 o 
  11   8   0        1.78       -1.59      8.73 o 
   1   9   0      272.22      324.94      6.88 o 
   2   9   0      465.68      496.46      8.14 o 
   3   9   0       54.25       76.80      6.03 o 
   4   9   0      137.99      158.47      6.51 o 
   5   9   0     1149.09     1118.65     18.93 o 
   6   9   0      935.48      893.36      8.84 o 
   7   9   0        1.70        3.80      6.03 o 
   8   9   0     1667.36     1592.62     21.59 o 
   9   9   0      145.64      147.24      6.75 o 
  10   9   0       19.99       26.68      6.84 o 
   0  10   0     1214.60     1211.36     20.43 o 
   1  10   0       52.53       64.13      6.40 o 
   2  10   0      351.26      407.22      7.33 o 
   3  10   0     2263.42     2499.92     28.54 o 
   4  10   0     1332.14     1251.91     26.21 o 
   5  10   0      519.93      478.49      8.81 o 
   6  10   0     1384.72     1313.22     19.20 o 
   7  10   0      780.77      738.96     14.20 o 
   8  10   0       59.58       56.55      6.80 o 
   9  10   0       64.30       63.23      7.42 o 
  10  10   0        5.36       11.09      7.05 o 
   1  11   0       66.49       69.10      5.93 o 
   2  11   0      596.98      644.04      7.77 o 
   3  11   0      163.79      175.36      5.90 o 
   4  11   0      384.85      335.16     11.28 o 
   5  11   0      740.99      718.76      8.80 o 
   6  11   0       59.41       60.32      6.93 o 
   7  11   0     1054.43     1038.37     27.77 o 
   8  11   0       77.50       79.74      6.25 o 
   9  11   0       30.40       26.13      6.94 o 
  10  11   0        0.34       17.30     17.18 o 
   0  12   0        2.87       -0.64      7.37 o 
   1  12   0      325.90      299.19      7.87 o 
   2  12   0     1066.00     1050.47     16.15 o 
   3  12   0      653.59      687.18     12.28 o 
   4  12   0     1348.60     1341.76     17.88 o 
   5  12   0      600.76      610.96     15.40 o 
   6  12   0     1128.48     1126.85     15.57 o 
   7  12   0        6.43       13.23      7.32 o 
   8  12   0       22.45       24.37      6.24 o 
   9  12   0        0.01        4.06      7.01 o 
   1  13   0       18.39       27.48      6.02 o 
   2  13   0      722.40      722.99      8.93 o 
   3  13   0       43.69       63.59      6.08 o 
   4  13   0      279.56      273.32      6.83 o 
   5  13   0        0.23       10.64      6.15 o 
   6  13   0        3.87        9.63      6.28 o 
   7  13   0        0.58        1.93      6.96 o 
   8  13   0        0.70        8.92      7.64 o 
   9  13   0      203.87      189.29      7.89 o 
   0  14   0      656.27      599.13     13.25 o 
   1  14   0      804.80      757.12     17.16 o 
   2  14   0        2.67        6.94      5.70 o 
   3  14   0      330.82      284.85      7.65 o 
   4  14   0      423.22      427.17      8.18 o 
   5  14   0        3.83       18.93      6.17 o 
   6  14   0      154.00      159.84      7.42 o 
   7  14   0      268.37      258.66      8.69 o 
   8  14   0       45.67       47.54      8.20 o 
   1  15   0       24.04       19.42      5.65 o 
   2  15   0        0.18        0.92      5.94 o 
   3  15   0       55.95       52.62      5.93 o 
   4  15   0      149.45      175.36      7.46 o 
   5  15   0       78.99       78.57      6.49 o 
   6  15   0      103.82      103.58      7.66 o 
   7  15   0        7.47       10.90      7.24 o 
   0  16   0        0.07       -1.01      9.21 o 
   1  16   0       35.30       42.89      6.23 o 
   2  16   0      235.84      251.22      7.03 o 
   3  16   0        1.59        6.06      6.57 o 
   4  16   0       58.91       68.97      6.11 o 
   5  16   0      208.26      220.17      7.17 o 
   6  16   0      172.26      157.51      7.47 o 
   7  16   0       25.63       42.93      8.51 o 
   1  17   0       70.82       81.60      6.28 o 
   2  17   0        1.89        5.38      5.92 o 
   3  17   0      271.40      260.84      7.28 o 
   4  17   0        2.34       14.12      8.19 o 
   5  17   0       30.95       42.37      6.64 o 
   6  17   0       16.31       39.71      7.36 o 
   0  18   0      380.96      355.72     10.26 o 
   1  18   0        7.23       18.19      6.21 o 
   2  18   0       15.70       17.66      6.18 o 
   3  18   0        1.42        8.10      6.51 o 
   4  18   0       54.01       54.34      8.02 o 
   1  19   0      557.90      518.16     12.63 o 
   2  19   0       38.21       29.13      6.94 o 
   3  19   0       12.17       16.27      6.63 o 
 -11   0   1      200.37      188.35     11.48 o 
  -9   0   1      203.53      190.45      9.06 o 
  -7   0   1        7.37        2.94      7.79 o 
  -5   0   1     1274.79     1285.59     18.43 o 
  -3   0   1     9480.29     9792.81    137.31 o 
   3   0   1     7124.31     6547.40    102.66 o 
   5   0   1     1134.04     1202.03     17.07 o 
   7   0   1        4.23        1.99      8.54 o 
   9   0   1       52.62       60.68      8.90 o 
  11   0   1        2.10       -3.66      9.32 o 
 -12   1   1      145.46      154.15      6.89 o 
 -11   1   1      100.99      101.56      7.01 o 
 -10   1   1       49.78       59.56      6.60 o 
  -9   1   1       37.30       33.90      5.95 o 
  -8   1   1      498.08      465.06      7.72 o 
  -7   1   1       15.75       15.53      6.03 o 
  -6   1   1        8.10        9.60      6.07 o 
  -5   1   1      751.00      789.90     10.21 o 
  -4   1   1       70.43      122.24      6.55 o 
  -3   1   1      207.42      181.61      8.25 o 
  -2   1   1     5662.25     5703.68     60.50 o 
   2   1   1      966.73      750.44     17.85 o 
   3   1   1     1722.86     1928.10     34.77 o 
   4   1   1      351.63      341.96     11.31 o 
   5   1   1      587.78      590.47     16.69 o 
   6   1   1      433.59      433.49      7.76 o 
   7   1   1       66.25       89.82      6.17 o 
   8   1   1     1385.22     1368.63     18.43 o 
   9   1   1       55.44       60.29      6.83 o 
  10   1   1       99.21      104.34      7.65 o 
  11   1   1        1.88       -3.81      7.14 o 
 -12   2   1      103.72       89.40      7.30 o 
 -11   2   1      229.14      235.54      7.45 o 
 -10   2   1      878.77      904.29     16.64 o 
  -9   2   1       16.74       17.63      6.56 o 
  -8   2   1       37.95       41.83      6.09 o 
  -7   2   1     1229.24     1148.96     20.77 o 
  -6   2   1     1077.17     1133.04     22.55 o 
  -5   2   1      214.33      260.25      7.82 o 
  -4   2   1     1716.35     1751.71     22.07 o 
  -3   2   1     2532.55     2621.94     50.38 o 
  -2   2   1     5623.64     5121.40     73.37 o 
   1   2   1    13390.93    12502.38    148.10 o 
   2   2   1     7767.11     8321.57    110.17 o 
   3   2   1     2833.03     2782.33     35.83 o 
   4   2   1      172.92      192.58      7.26 o 
   5   2   1       30.38       35.77      5.09 o 
   6   2   1       46.54       35.56      5.69 o 
   7   2   1      955.27      926.36      9.14 o 
   8   2   1       12.28       17.73      5.85 o 
   9   2   1       17.27       26.39      6.09 o 
  10   2   1      187.54      198.00      7.16 o 
  11   2   1      241.85      229.83      9.95 o 
 -12   3   1      364.27      366.71     25.40 o 
 -11   3   1       64.90       68.15      7.05 o 
 -10   3   1      215.32      213.70      6.87 o 
  -9   3   1      146.23      145.26      7.12 o 
  -8   3   1       67.95       59.39      6.04 o 
  -7   3   1        0.79        3.23      5.89 o 
  -6   3   1      164.22      135.65      6.32 o 
  -5   3   1      113.71       89.33      7.24 o 
  -4   3   1      113.50      158.92      6.69 o 
  -3   3   1      363.97      357.06      9.06 o 
  -2   3   1     1620.77     1557.57     23.05 o 
  -1   3   1     3724.11     3977.07     93.07 o 
   0   3   1       37.51       54.70      7.11 o 
   1   3   1    15253.81    15836.67    182.79 o 
   2   3   1       29.63       26.11      7.06 o 
   3   3   1     2231.58     2100.09     35.32 o 
   4   3   1     3428.35     3777.21     60.85 o 
   5   3   1      124.16      152.83      6.65 o 
   6   3   1      384.05      385.69      7.58 o 
   7   3   1     1453.38     1435.26     20.28 o 
   8   3   1       15.30       20.61      5.96 o 
   9   3   1        0.05        4.88      5.92 o 
  10   3   1      108.10      106.07      6.42 o 
  11   3   1      177.91      199.69     11.34 o 
 -11   4   1       63.02       71.07      6.58 o 
 -10   4   1        0.48       -1.30      5.48 o 
  -9   4   1       37.91       37.42      6.41 o 
  -8   4   1      462.09      442.44     11.49 o 
  -7   4   1     1315.40     1378.64     28.53 o 
  -6   4   1      888.33      845.91     19.56 o 
  -5   4   1       13.23       21.13      6.38 o 
  -4   4   1     1362.57     1491.11     37.95 o 
  -3   4   1       26.40       22.87      5.94 o 
  -2   4   1        0.64        0.62      6.27 o 
  -1   4   1      521.91      635.02     16.31 o 
   0   4   1      892.56      805.26     12.88 o 
   1   4   1     9724.19     9274.85     76.90 o 
   2   4   1    11092.65    11223.07     99.58 o 
   3   4   1       39.49       36.47      5.74 o 
   4   4   1     1374.44     1413.65     17.53 o 
   5   4   1       15.33        7.44      5.30 o 
   6   4   1      231.95      252.02      7.00 o 
   7   4   1      663.38      678.04      8.67 o 
   8   4   1      309.06      312.54      8.77 o 
   9   4   1       20.59       17.40      6.07 o 
  10   4   1       26.04       36.81      6.33 o 
  11   4   1        0.04        0.97      7.92 o 
 -11   5   1       31.38       58.46      8.07 o 
 -10   5   1      105.54      116.90      6.66 o 
  -9   5   1        0.14        3.32      6.08 o 
  -8   5   1      101.31      105.63      6.75 o 
  -7   5   1      381.41      414.68      7.30 o 
  -6   5   1      232.08      250.39      6.78 o 
  -5   5   1      484.46      453.38     10.74 o 
  -4   5   1     5746.47     5952.46     64.45 o 
  -3   5   1     1005.87     1120.62     19.21 o 
  -2   5   1      167.66      213.79      7.40 o 
  -1   5   1       84.02       93.34      7.15 o 
   0   5   1      684.22      550.26     12.13 o 
   1   5   1      534.28      630.08     10.40 o 
   2   5   1     3454.24     3391.09     33.54 o 
   3   5   1     3362.84     3643.26     42.81 o 
   4   5   1     3124.21     3406.01     54.58 o 
   5   5   1        0.38        6.27      5.50 o 
   6   5   1      257.51      235.97      7.00 o 
   7   5   1      723.65      649.56     10.18 o 
   8   5   1      498.83      504.59     10.15 o 
   9   5   1      197.49      181.05      6.79 o 
  10   5   1        0.74       10.73      6.65 o 
  11   5   1       49.99       46.31      7.12 o 
 -11   6   1      751.02      750.42     14.59 o 
 -10   6   1       43.48       38.75      6.51 o 
  -9   6   1      365.10      365.52      7.26 o 
  -8   6   1       18.61       20.23      5.78 o 
  -7   6   1        0.09        2.29      6.40 o 
  -6   6   1     1890.78     1933.47     29.10 o 
  -5   6   1     1458.95     1272.20     20.24 o 
  -4   6   1      155.56      142.97      6.68 o 
  -3   6   1      333.91      336.72      8.02 o 
  -2   6   1      491.43      495.17      8.40 o 
  -1   6   1      117.50      109.72      6.71 o 
   0   6   1       50.10       46.30      6.08 o 
   1   6   1        0.14        1.54      5.97 o 
   2   6   1      123.12      141.34      6.26 o 
   3   6   1        0.01        9.14      5.98 o 
   4   6   1     2350.22     2527.89     40.21 o 
   5   6   1      150.55      170.77      5.98 o 
   6   6   1      154.74      161.51      9.13 o 
   7   6   1      716.03      693.44     12.86 o 
   8   6   1      308.81      284.14      7.05 o 
   9   6   1      443.83      474.55      8.56 o 
  10   6   1       74.36       76.52      6.33 o 
  11   6   1      317.00      310.23      8.63 o 
 -11   7   1        0.34        9.47      7.60 o 
 -10   7   1      404.14      404.68      8.11 o 
  -9   7   1       11.41       15.36      6.02 o 
  -8   7   1        8.77        7.64      5.81 o 
  -7   7   1      204.55      185.16      6.90 o 
  -6   7   1      194.68      202.97      6.26 o 
  -5   7   1      211.59      207.61      6.32 o 
  -4   7   1      453.12      500.06     15.91 o 
  -3   7   1        1.61       13.21      5.98 o 
  -2   7   1     1422.77     1501.46     20.60 o 
  -1   7   1        7.99       31.63      5.97 o 
   0   7   1     4585.23     4628.96     77.79 o 
   1   7   1     1020.36      981.88     13.61 o 
   2   7   1      139.42      128.88      6.43 o 
   3   7   1       12.80       21.00      5.95 o 
   4   7   1      293.41      279.81      7.62 o 
   5   7   1     2158.99     2282.00     29.71 o 
   6   7   1     1040.78     1007.28     10.43 o 
   7   7   1      188.17      217.71      7.03 o 
   8   7   1       24.48       29.35      6.72 o 
   9   7   1        5.46        0.93      6.24 o 
  10   7   1      213.15      233.17      8.10 o 
  11   7   1       38.79       49.73      7.53 o 
 -11   8   1       91.06       85.60      7.75 o 
 -10   8   1      467.02      462.24      8.15 o 
  -9   8   1       47.99       43.20      6.74 o 
  -8   8   1       16.21       23.86      5.74 o 
  -7   8   1     1470.52     1369.21     23.91 o 
  -6   8   1      375.18      411.73     10.12 o 
  -5   8   1       80.23       69.76      5.95 o 
  -4   8   1     1357.60     1309.07     23.90 o 
  -3   8   1      131.68      144.90      6.37 o 
  -2   8   1      931.01      997.30     10.69 o 
  -1   8   1        9.21       27.92      6.09 o 
   0   8   1      125.27      142.47      6.66 o 
   1   8   1     1395.38     1615.24     25.65 o 
   2   8   1        4.24        3.87      5.37 o 
   3   8   1      175.49      173.00      7.13 o 
   4   8   1     1203.88     1203.81     22.03 o 
   5   8   1        0.04        0.74      6.22 o 
   6   8   1      185.52      203.07      7.05 o 
   7   8   1        2.42        6.70      5.79 o 
   8   8   1      867.36      856.86     18.91 o 
   9   8   1      554.98      503.76     10.54 o 
  10   8   1       43.01       38.08      7.14 o 
 -10   9   1        0.27        7.75      6.56 o 
  -9   9   1      453.21      411.61      8.52 o 
  -8   9   1      198.45      187.56      7.09 o 
  -7   9   1      751.47      708.51      8.60 o 
  -6   9   1      719.33      762.19      9.87 o 
  -5   9   1      193.84      173.74      7.00 o 
  -4   9   1      149.75      165.94      6.77 o 
  -3   9   1     1992.05     2094.10     36.00 o 
  -2   9   1        6.91       19.01      5.48 o 
  -1   9   1     1824.52     2070.55     36.73 o 
   0   9   1      115.42      131.43      5.62 o 
   1   9   1      166.39      183.51      6.32 o 
   2   9   1      230.82      255.25      8.18 o 
   3   9   1     2842.46     2701.83     36.84 o 
   4   9   1       19.10       26.98      5.29 o 
   5   9   1     1735.86     1720.76     22.66 o 
   6   9   1      122.82      101.47      6.89 o 
   7   9   1      458.18      482.83     10.89 o 
   8   9   1       47.01       31.56      6.60 o 
   9   9   1      214.39      187.76      7.86 o 
  10   9   1       10.14       14.40      6.72 o 
 -10  10   1       57.65       48.23      7.41 o 
  -9  10   1      269.87      242.78      8.47 o 
  -8  10   1      284.90      295.48      7.07 o 
  -7  10   1      118.25      137.81      7.23 o 
  -6  10   1       94.51      110.82      8.16 o 
  -5  10   1      147.82      167.66      6.20 o 
  -4  10   1     1278.24     1303.33     25.76 o 
  -3  10   1     2220.54     2350.38     36.36 o 
  -2  10   1     1136.79     1201.65     18.86 o 
  -1  10   1      343.63      370.74      8.22 o 
   0  10   1      195.97      193.60      6.52 o 
   1  10   1        4.32       -0.04      5.12 o 
   2  10   1     1831.86     1898.19     29.61 o 
   3  10   1        2.05        4.28      5.86 o 
   4  10   1      543.10      481.36      7.09 o 
   5  10   1      191.93      189.81      6.78 o 
   6  10   1       62.56       67.22      6.81 o 
   7  10   1      320.97      301.35      7.07 o 
   8  10   1        1.36        1.68      6.03 o 
   9  10   1       15.12       18.27      6.82 o 
  10  10   1        0.42        0.48      7.11 o 
 -10  11   1       60.58       66.96      7.22 o 
  -9  11   1        0.01        4.12      6.53 o 
  -8  11   1      237.73      223.80      7.50 o 
  -7  11   1      456.73      463.53      9.88 o 
  -6  11   1      132.35      122.70      6.62 o 
  -5  11   1      929.35      961.91     19.27 o 
  -4  11   1      651.41      673.28     16.44 o 
  -3  11   1      481.91      463.13     14.13 o 
  -2  11   1      513.91      499.11      7.46 o 
  -1  11   1        4.88        8.48      5.28 o 
   0  11   1      154.33      147.50      6.31 o 
   1  11   1       64.82       69.86      6.06 o 
   2  11   1     1911.30     2013.75     13.60 o 
   3  11   1     1168.60     1115.69     16.98 o 
   4  11   1      298.43      313.63      7.49 o 
   5  11   1      798.71      787.74     18.11 o 
   6  11   1      419.47      385.73     10.73 o 
   7  11   1       70.62       73.08      7.12 o 
   8  11   1        1.96       15.79      7.18 o 
   9  11   1      177.12      192.49      7.97 o 
  -9  12   1       72.87       70.72      6.77 o 
  -8  12   1      419.58      400.96      7.97 o 
  -7  12   1      373.56      398.09      8.30 o 
  -6  12   1      271.63      281.97      7.96 o 
  -5  12   1     2311.77     2301.93     55.07 o 
  -4  12   1      291.85      302.04      7.08 o 
  -3  12   1      281.77      255.95      6.27 o 
  -2  12   1       94.80      112.97      5.98 o 
  -1  12   1       93.79       98.09      5.93 o 
   0  12   1     1819.63     1926.35     20.69 o 
   1  12   1       42.25       49.28      5.73 o 
   2  12   1     1402.84     1389.33     19.76 o 
   3  12   1      102.33      105.17      5.71 o 
   4  12   1      459.98      499.31      7.74 o 
   5  12   1       17.57       26.21      6.26 o 
   6  12   1        0.52        1.49      6.96 o 
   7  12   1      123.46      127.64      6.14 o 
   8  12   1      106.25      113.78      6.81 o 
   9  12   1        0.21       10.85      7.72 o 
  -9  13   1      189.79      189.41      8.29 o 
  -8  13   1        8.11        5.83      6.61 o 
  -7  13   1        2.77       14.59      5.92 o 
  -6  13   1       54.19       50.21      6.29 o 
  -5  13   1       96.63      102.32      6.25 o 
  -4  13   1      900.61      898.23     12.61 o 
  -3  13   1     1914.07     1871.61     24.57 o 
  -2  13   1      284.87      287.33      6.68 o 
  -1  13   1      202.18      170.71      6.61 o 
   0  13   1      121.98      113.23      6.66 o 
   1  13   1     1317.84     1328.59     18.23 o 
   2  13   1        7.83       14.10      6.25 o 
   3  13   1       92.72      105.48      6.31 o 
   4  13   1      178.17      179.42      6.17 o 
   5  13   1      418.90      443.76      7.62 o 
   6  13   1        0.84        8.89      6.64 o 
   7  13   1      314.40      329.28     10.24 o 
   8  13   1      113.42      118.04      7.64 o 
  -8  14   1      200.01      206.08      7.26 o 
  -7  14   1        5.03       13.26      6.81 o 
  -6  14   1      500.49      470.95      8.19 o 
  -5  14   1       10.74       14.06      5.84 o 
  -4  14   1      119.55      122.64      7.03 o 
  -3  14   1       23.69       21.08      6.11 o 
  -2  14   1        0.11        8.11      6.18 o 
  -1  14   1      277.56      266.13      7.16 o 
   0  14   1      591.17      561.99      8.13 o 
   1  14   1       23.37       27.15      5.91 o 
   2  14   1       18.55       19.49      6.28 o 
   3  14   1      290.93      286.34      6.82 o 
   4  14   1        9.49        8.92      6.23 o 
   5  14   1      149.89      142.78      6.06 o 
   6  14   1      146.58      141.99      7.61 o 
   7  14   1       29.06       18.42      6.64 o 
   8  14   1        1.68       14.14      7.04 o 
  -7  15   1       10.38       16.22      6.78 o 
  -6  15   1        3.74       16.01      7.00 o 
  -5  15   1        2.49        6.29      6.53 o 
  -4  15   1      409.75      371.80      8.92 o 
  -3  15   1       47.12       52.77      6.78 o 
  -2  15   1       35.98       23.52      5.68 o 
  -1  15   1      101.02      105.42      6.20 o 
   0  15   1      375.71      352.23     13.78 o 
   1  15   1       88.26      111.94      6.43 o 
   2  15   1      305.83      280.89      6.58 o 
   3  15   1        0.61        2.64      5.64 o 
   4  15   1       41.57       55.97      6.41 o 
   5  15   1      257.45      242.66      7.32 o 
   6  15   1      114.98      116.57      7.34 o 
   7  15   1      464.24      479.40      9.06 o 
  -7  16   1      154.11      163.51      8.22 o 
  -6  16   1       62.83       72.97      6.61 o 
  -5  16   1      296.49      299.66      9.14 o 
  -4  16   1      115.02      116.67      6.69 o 
  -3  16   1      144.83      165.22      8.05 o 
  -2  16   1      309.83      295.17      6.53 o 
  -1  16   1      201.95      205.29      7.11 o 
   0  16   1        2.18       -0.77      6.63 o 
   1  16   1        8.28       17.19      6.18 o 
   2  16   1      103.74      104.97      6.22 o 
   3  16   1      465.72      468.33      9.39 o 
   4  16   1       23.93       39.17      6.25 o 
   5  16   1       93.53      106.92      7.32 o 
   6  16   1      247.24      265.42      9.47 o 
  -6  17   1       22.38       30.04      7.19 o 
  -5  17   1        0.67       -3.15      6.16 o 
  -4  17   1       15.54       15.16      6.64 o 
  -3  17   1      110.59       95.67      6.41 o 
  -2  17   1      414.94      370.40      8.90 o 
  -1  17   1      128.48      125.68      6.31 o 
   0  17   1      167.89      180.71      7.13 o 
   1  17   1      440.38      423.56      8.68 o 
   2  17   1      423.37      423.87      9.05 o 
   3  17   1      104.26      112.36      6.63 o 
   4  17   1       18.52       21.98      6.71 o 
   5  17   1        3.99       -1.26      5.98 o 
  -4  18   1       56.16       41.00      6.74 o 
  -3  18   1      112.34      100.79      7.02 o 
  -2  18   1       56.92       73.98      7.57 o 
  -1  18   1      312.24      286.19      9.02 o 
   0  18   1        2.77        8.77      7.26 o 
   1  18   1       12.65       17.83      6.97 o 
   2  18   1        0.15       -1.67      6.08 o 
   3  18   1       71.00       64.10      6.76 o 
   4  18   1       11.18        7.53      6.56 o 
  -3  19   1       19.24       43.74      7.19 o 
  -2  19   1        4.34        7.40      7.15 o 
  -1  19   1      106.31      119.06      7.43 o 
   0  19   1      731.64      767.13     16.99 o 
   1  19   1      211.45      192.65      8.13 o 
   2  19   1       13.94       16.75      7.09 o 
   3  19   1       16.17        9.52      9.20 o 
 -12   0   2      273.87      238.45     11.24 o 
 -10   0   2       55.46       59.85      9.47 o 
  -8   0   2       73.85      169.35     12.39 o 
  -6   0   2      753.86      834.33     14.42 o 
  -4   0   2     1492.86     1483.69     37.20 o 
  -2   0   2    41741.05    38723.03    333.00 o 
   2   0   2      407.80      334.10     13.61 o 
   4   0   2      126.00       92.33      9.48 o 
   6   0   2     1115.98     1104.26     29.49 o 
   8   0   2      176.67      180.08      9.41 o 
  10   0   2       77.61       68.96     10.24 o 
 -12   1   2       23.25       16.28      6.83 o 
 -11   1   2      137.90      136.11      6.93 o 
 -10   1   2      502.13      461.58      8.39 o 
  -9   1   2      344.17      322.21      7.57 o 
  -8   1   2        2.05       16.81      5.97 o 
  -7   1   2      390.65      386.61      7.39 o 
  -6   1   2      795.59      857.35      9.50 o 
  -5   1   2       32.36       79.05      6.81 o 
  -4   1   2     1752.14     1699.81     22.78 o 
  -3   1   2     5677.18     5222.26     99.90 o 
  -2   1   2      443.95      409.76     12.09 o 
  -1   1   2     5170.22     4436.44     70.48 o 
   1   1   2     4720.51     4150.74     73.81 o 
   2   1   2     7265.25     7566.27    100.61 o 
   3   1   2     1135.95     1168.00     20.49 o 
   4   1   2       40.21       18.70      6.19 o 
   5   1   2      379.76      376.76      7.42 o 
   6   1   2        7.78       16.93      5.47 o 
   7   1   2      760.33      729.27     10.91 o 
   8   1   2        2.67       -7.03      7.03 o 
   9   1   2       27.55       24.74      7.06 o 
  10   1   2        1.45        3.24      6.02 o 
  11   1   2       81.13       91.34      7.60 o 
 -12   2   2       93.97      114.65      7.92 o 
 -11   2   2      152.33      164.89      7.48 o 
 -10   2   2       79.58       85.18      6.76 o 
  -9   2   2      150.11      147.12      6.44 o 
  -8   2   2        4.76       20.61      5.88 o 
  -7   2   2       12.47       22.10      5.86 o 
  -6   2   2      540.32      510.23      8.10 o 
  -5   2   2       25.40       29.38      6.98 o 
  -4   2   2     1010.79      991.68     20.40 o 
  -3   2   2      403.80      411.44     10.06 o 
  -2   2   2      523.22      586.48     10.76 o 
  -1   2   2     3440.41     3258.80     33.31 o 
   0   2   2       80.18      100.53      8.60 o 
   1   2   2     7818.55     8110.36    171.95 o 
   2   2   2    14534.85    14125.36    215.84 o 
   3   2   2    12606.32    12931.40    236.56 o 
   4   2   2        0.07       11.68      5.85 o 
   5   2   2        0.76       -1.84      5.54 o 
   6   2   2      669.98      651.15     13.45 o 
   7   2   2     2355.82     2443.91     31.90 o 
   8   2   2      228.64      218.57      7.33 o 
   9   2   2      440.68      439.03     11.30 o 
  10   2   2      339.04      342.90      9.77 o 
  11   2   2       58.99       55.22      8.01 o 
 -12   3   2       35.81       45.02      7.45 o 
 -11   3   2        5.50       13.29      6.25 o 
 -10   3   2       73.11       68.86      6.59 o 
  -9   3   2       41.86       57.33      6.41 o 
  -8   3   2     1254.57     1232.98     16.35 o 
  -7   3   2       15.71       21.75      5.07 o 
  -6   3   2       94.47       65.70      5.71 o 
  -5   3   2      104.66      118.68      7.27 o 
  -4   3   2      551.84      525.75     10.10 o 
  -3   3   2      813.58      832.18     10.55 o 
  -2   3   2     8004.78     7824.34    136.31 o 
  -1   3   2     9647.88     9773.29    223.78 o 
   0   3   2       26.51       20.12      6.61 o 
   1   3   2       54.35       83.13      7.23 o 
   2   3   2     5770.94     5611.13     62.30 o 
   3   3   2     1359.19     1557.72     21.49 o 
   4   3   2      256.75      293.49      8.34 o 
   5   3   2       43.48       54.32      5.40 o 
   6   3   2     2810.89     2993.84     42.31 o 
   7   3   2      490.67      474.70      7.40 o 
   8   3   2      881.67      871.12     13.07 o 
   9   3   2       24.70       24.83      6.10 o 
  10   3   2        7.86       13.37      6.37 o 
  11   3   2       50.75       61.76      7.90 o 
 -11   4   2      158.04      152.95      7.20 o 
 -10   4   2       70.29       95.38      6.67 o 
  -9   4   2     1881.55     1932.97     30.70 o 
  -8   4   2      896.04      917.41      9.47 o 
  -7   4   2        1.01        6.66      6.23 o 
  -6   4   2     1202.24     1277.31     13.52 o 
  -5   4   2      308.66      313.87     10.60 o 
  -4   4   2     3747.34     3730.89     57.12 o 
  -3   4   2      868.73      892.07     12.95 o 
  -2   4   2      893.82      844.67     11.51 o 
  -1   4   2       92.98       87.36      7.50 o 
   0   4   2     5841.24     5589.60    123.03 o 
   1   4   2    11403.63    10911.18    245.22 o 
   2   4   2     8062.65     7897.27     80.58 o 
   3   4   2     1386.42     1330.28     11.37 o 
   4   4   2        0.04        6.02      5.48 o 
   5   4   2        7.41       13.20      5.19 o 
   6   4   2      640.65      661.87     17.10 o 
   7   4   2      770.47      751.36      9.34 o 
   8   4   2        0.43        0.39      6.07 o 
   9   4   2      499.10      499.84      8.10 o 
  10   4   2        7.70       23.83      7.66 o 
  11   4   2      343.13      353.78      8.99 o 
 -11   5   2      264.46      255.30      8.52 o 
 -10   5   2        4.84        7.97      7.06 o 
  -9   5   2        1.01        4.99      6.20 o 
  -8   5   2      243.17      221.16      7.17 o 
  -7   5   2     1365.87     1367.42     17.89 o 
  -6   5   2       21.90       43.62      5.90 o 
  -5   5   2     1103.81     1110.71     18.59 o 
  -4   5   2      391.95      502.62      9.68 o 
  -3   5   2      918.80      846.54     19.93 o 
  -2   5   2        8.79        4.36      5.31 o 
  -1   5   2      431.35      340.15      8.27 o 
   0   5   2     3001.71     3277.49     83.44 o 
   1   5   2     8260.34     8637.96    139.26 o 
   2   5   2     3319.57     3702.79     27.55 o 
   3   5   2      133.09      151.68      7.35 o 
   4   5   2     1582.68     1704.50     17.36 o 
   5   5   2        3.84        8.12      5.08 o 
   6   5   2      141.04      170.98      5.88 o 
   7   5   2        7.86       15.21      6.02 o 
   8   5   2      107.49       97.38      6.02 o 
   9   5   2      481.37      459.44      7.92 o 
  10   5   2      170.29      165.30      7.11 o 
  11   5   2        4.84        7.49      6.97 o 
 -11   6   2      186.43      188.05      7.57 o 
 -10   6   2       53.14       70.09      6.45 o 
  -9   6   2      550.37      531.33      7.90 o 
  -8   6   2       98.40       85.84      5.95 o 
  -7   6   2        9.48       18.19      5.23 o 
  -6   6   2     1577.88     1623.78     21.82 o 
  -5   6   2        0.88        1.88      5.21 o 
  -4   6   2      195.74      190.71      6.77 o 
  -3   6   2      117.72      131.98      6.58 o 
  -2   6   2      594.54      646.79     11.36 o 
  -1   6   2      735.98      790.01     20.50 o 
   0   6   2     1515.71     1721.53     52.02 o 
   1   6   2       15.26        0.40      6.55 o 
   2   6   2      204.25      142.35      6.65 o 
   3   6   2      245.31      291.12      7.07 o 
   4   6   2      823.32      838.27     11.31 o 
   5   6   2        8.24       15.71      5.33 o 
   6   6   2     1012.12      961.97     12.62 o 
   7   6   2      402.02      430.62     10.84 o 
   8   6   2      802.95      810.33     12.74 o 
   9   6   2       52.98       73.50      6.08 o 
  10   6   2      328.53      340.86      7.87 o 
  11   6   2       60.38       56.98      8.17 o 
 -11   7   2       13.35       10.58      7.47 o 
 -10   7   2        0.57        2.37      6.46 o 
  -9   7   2      489.29      450.41     11.34 o 
  -8   7   2       46.95       58.54      6.26 o 
  -7   7   2      220.64      228.88      7.61 o 
  -6   7   2      508.28      503.16     10.45 o 
  -5   7   2     2262.81     2370.24     32.11 o 
  -4   7   2        0.77        5.68      5.97 o 
  -3   7   2      151.02      128.88      7.54 o 
  -2   7   2     2321.16     2475.91     38.79 o 
  -1   7   2     1027.64     1103.63     18.61 o 
   0   7   2      240.24      311.49      7.55 o 
   1   7   2      479.85      479.72      7.87 o 
   2   7   2     1746.33     2019.30     35.16 o 
   3   7   2       49.28       59.22      5.54 o 
   4   7   2      290.91      307.61      7.04 o 
   5   7   2        6.05       15.19      5.66 o 
   6   7   2       44.77       46.36      5.75 o 
   7   7   2      133.34      115.65      6.71 o 
   8   7   2      296.29      259.14      7.15 o 
   9   7   2       96.29      101.45      8.10 o 
  10   7   2       32.73       23.63      7.35 o 
  11   7   2        9.95       11.64     19.30 o 
 -11   8   2       58.12       67.73      7.36 o 
 -10   8   2      165.46      187.78      7.75 o 
  -9   8   2      223.86      218.29      6.72 o 
  -8   8   2        2.37        2.95      6.67 o 
  -7   8   2      893.64      916.44     11.60 o 
  -6   8   2      513.31      516.20      7.46 o 
  -5   8   2      195.50      183.83      7.47 o 
  -4   8   2      363.45      387.99      7.62 o 
  -3   8   2     1037.51     1116.38      9.98 o 
  -2   8   2       13.57        4.63      5.92 o 
  -1   8   2      107.98       98.87      6.24 o 
   0   8   2      223.98      257.78      9.17 o 
   1   8   2      104.39      112.45      6.36 o 
   2   8   2      533.79      594.41     10.58 o 
   3   8   2      267.81      281.81      8.94 o 
   4   8   2      115.77      164.15      5.88 o 
   5   8   2      723.87      802.82      9.40 o 
   6   8   2       46.18       64.48      5.89 o 
   7   8   2      103.50      132.21      6.12 o 
   8   8   2       78.50       83.28      6.16 o 
   9   8   2      126.83      108.88      7.34 o 
  10   8   2      104.07       93.61      7.21 o 
 -10   9   2      196.03      165.73      7.52 o 
  -9   9   2        4.25       10.33      5.80 o 
  -8   9   2      163.37      187.20      7.47 o 
  -7   9   2       42.58       53.91      5.98 o 
  -6   9   2       55.13       64.79      6.92 o 
  -5   9   2      683.87      730.27     13.24 o 
  -4   9   2     4987.63     4885.17     82.98 o 
  -3   9   2        0.28        6.15      6.09 o 
  -2   9   2       47.21       63.32      5.44 o 
  -1   9   2      305.68      382.62      8.12 o 
   0   9   2      413.07      368.76      7.73 o 
   1   9   2     1643.17     1722.65     13.85 o 
   2   9   2      664.53      721.93      8.49 o 
   3   9   2        0.01       -1.50      5.27 o 
   4   9   2      189.72      200.13      7.07 o 
   5   9   2       69.31       59.01      5.89 o 
   6   9   2       85.81       90.86      6.26 o 
   7   9   2        0.68        3.16      6.05 o 
   8   9   2       22.30       18.50      6.05 o 
   9   9   2        0.32        4.49      7.04 o 
  10   9   2       69.98       75.86      7.84 o 
 -10  10   2       97.67       91.28      7.92 o 
  -9  10   2      197.70      204.37      7.60 o 
  -8  10   2       14.07       18.28      6.17 o 
  -7  10   2      119.63      130.87      6.36 o 
  -6  10   2      161.65      145.78      6.93 o 
  -5  10   2        0.58        8.18      5.28 o 
  -4  10   2       64.64       80.99      6.96 o 
  -3  10   2      424.09      482.00     11.53 o 
  -2  10   2      373.96      379.87     13.40 o 
  -1  10   2      403.55      417.30      9.64 o 
   0  10   2      280.20      291.21      6.61 o 
   1  10   2      192.64      265.65      6.81 o 
   2  10   2      272.81      241.65      6.36 o 
   3  10   2     1151.32     1113.81     11.75 o 
   4  10   2      168.02      196.84      6.42 o 
   5  10   2       21.66       14.34      6.26 o 
   6  10   2      378.69      403.68      9.64 o 
   7  10   2        2.18        6.18      6.23 o 
   8  10   2      389.52      356.06      7.49 o 
   9  10   2      160.02      145.92      6.75 o 
  10  10   2      102.43       96.42      8.33 o 
 -10  11   2       49.81       61.51      7.60 o 
  -9  11   2      247.04      236.23      8.63 o 
  -8  11   2       39.64       50.90      6.55 o 
  -7  11   2        1.18       13.83      6.08 o 
  -6  11   2      762.53      722.21     13.17 o 
  -5  11   2     1677.71     1605.51     23.31 o 
  -4  11   2     1282.91     1251.30     27.73 o 
  -3  11   2      335.10      356.10      7.53 o 
  -2  11   2       36.41       30.05      5.21 o 
  -1  11   2      159.49      158.48      5.80 o 
   0  11   2       27.71       28.92      5.79 o 
   1  11   2      521.90      511.72     11.89 o 
   2  11   2      111.35      105.98      6.00 o 
   3  11   2     2078.64     2073.46     28.21 o 
   4  11   2      213.36      241.74      6.66 o 
   5  11   2      811.29      826.48     13.26 o 
   6  11   2      121.41      131.53      6.58 o 
   7  11   2       25.27       15.12      6.98 o 
   8  11   2       26.35       26.86      7.01 o 
   9  11   2        2.80       20.67      7.45 o 
  -9  12   2       55.09       44.81      6.77 o 
  -8  12   2       58.93       59.81      7.73 o 
  -7  12   2       23.05       30.98      6.20 o 
  -6  12   2      222.56      223.92      7.72 o 
  -5  12   2      256.48      269.62      6.96 o 
  -4  12   2      627.66      658.86     12.93 o 
  -3  12   2      327.87      317.65      6.96 o 
  -2  12   2      260.08      273.32      9.03 o 
  -1  12   2      169.33      196.12      6.13 o 
   0  12   2      714.02      711.94     10.91 o 
   1  12   2      408.86      381.46     10.01 o 
   2  12   2      816.81      835.39     13.89 o 
   3  12   2       82.30       92.31      5.54 o 
   4  12   2      543.33      558.14      8.33 o 
   5  12   2        7.89        5.55      6.33 o 
   6  12   2      257.63      263.86      7.05 o 
   7  12   2       17.84       22.29      6.24 o 
   8  12   2      202.72      216.58      6.99 o 
   9  12   2       58.39       64.01      7.48 o 
  -9  13   2       43.92       44.91      7.08 o 
  -8  13   2        9.89       14.01      6.75 o 
  -7  13   2       11.38       16.25      6.55 o 
  -6  13   2      892.06      891.83     15.21 o 
  -5  13   2      794.47      783.57     20.89 o 
  -4  13   2     1021.57      969.19     21.27 o 
  -3  13   2       52.88       73.98      6.65 o 
  -2  13   2      900.85      864.34     20.65 o 
  -1  13   2      552.20      592.71     10.62 o 
   0  13   2      602.62      590.53      8.28 o 
   1  13   2       30.56       39.22      6.51 o 
   2  13   2        2.44       15.65      5.88 o 
   3  13   2     1937.19     1951.69     23.97 o 
   4  13   2      198.39      201.74      6.30 o 
   5  13   2        6.72        8.05      6.89 o 
   6  13   2      296.72      289.06      9.31 o 
   7  13   2       30.99       24.13      6.49 o 
   8  13   2      278.79      274.53      8.26 o 
  -8  14   2       87.70       76.43      7.54 o 
  -7  14   2      322.02      305.74      7.26 o 
  -6  14   2       17.64       24.49      6.60 o 
  -5  14   2      684.76      687.39     11.40 o 
  -4  14   2      293.49      325.57     10.38 o 
  -3  14   2      657.64      587.70     13.50 o 
  -2  14   2       20.88       13.37      5.85 o 
  -1  14   2      165.27      151.07      6.52 o 
   0  14   2       50.89       65.98      6.60 o 
   1  14   2     1078.82     1030.01     16.96 o 
   2  14   2      132.47      134.07      6.44 o 
   3  14   2      118.76      123.28      5.79 o 
   4  14   2       83.15       76.95      5.83 o 
   5  14   2      797.62      783.36     15.74 o 
   6  14   2       68.94       79.04      7.29 o 
   7  14   2      121.12      140.15      7.44 o 
   8  14   2        3.38        1.25      7.14 o 
  -7  15   2        1.29       12.52      6.22 o 
  -6  15   2      140.73      141.48      8.84 o 
  -5  15   2       53.40       51.17      6.23 o 
  -4  15   2       83.99      105.21      6.70 o 
  -3  15   2      359.42      322.52      7.26 o 
  -2  15   2      663.52      671.13     10.50 o 
  -1  15   2     1301.58     1267.35     17.24 o 
   0  15   2      552.72      523.77     12.88 o 
   1  15   2      198.51      175.48      6.89 o 
   2  15   2        2.98        4.67      6.32 o 
   3  15   2       32.56       39.75      6.04 o 
   4  15   2        1.81       -0.64      5.67 o 
   5  15   2        6.15       -0.06      6.33 o 
   6  15   2       37.66       36.82      6.86 o 
   7  15   2      237.97      236.46      7.57 o 
  -7  16   2        0.22       -3.47      7.38 o 
  -6  16   2      234.03      250.08      7.04 o 
  -5  16   2        3.18       19.00      6.86 o 
  -4  16   2      162.27      176.06      6.67 o 
  -3  16   2      126.64      126.33      6.26 o 
  -2  16   2       58.10       60.91      6.64 o 
  -1  16   2      411.02      394.28     12.94 o 
   0  16   2      116.80      130.13      6.56 o 
   1  16   2       71.28       72.37      7.23 o 
   2  16   2        6.17       14.06      6.10 o 
   3  16   2      201.87      207.94      6.69 o 
   4  16   2        3.93       15.36      5.74 o 
   5  16   2        8.56       19.49      6.89 o 
   6  16   2      129.64      135.36      7.78 o 
  -6  17   2       71.33       88.37      7.62 o 
  -5  17   2      263.24      266.40      7.97 o 
  -4  17   2       11.84       16.05      6.52 o 
  -3  17   2      194.35      204.76      7.12 o 
  -2  17   2       54.31       59.38      6.63 o 
  -1  17   2      157.46      152.82      7.62 o 
   0  17   2       21.01       29.65      6.54 o 
   1  17   2      263.14      250.28      8.32 o 
   2  17   2       74.55       80.34      6.88 o 
   3  17   2       31.72       37.03      6.47 o 
   4  17   2       12.01       25.08      5.99 o 
   5  17   2        0.01        6.89      6.46 o 
  -4  18   2       14.75        8.65      7.25 o 
  -3  18   2       25.37       19.46      6.69 o 
  -2  18   2        2.30        9.21      7.16 o 
  -1  18   2        0.02       12.65      6.86 o 
   0  18   2       11.97        5.65      6.51 o 
   1  18   2      139.98      115.52      7.29 o 
   2  18   2       62.76       78.31      7.05 o 
   3  18   2       17.92       29.32      5.92 o 
   4  18   2        6.96        9.28      6.65 o 
  -3  19   2       33.82       35.01      8.69 o 
  -2  19   2      106.26       88.26      7.68 o 
  -1  19   2      189.94      189.37      7.98 o 
   0  19   2      177.87      202.76      8.39 o 
   1  19   2        6.91        8.32      7.31 o 
   2  19   2      103.36      129.11      7.38 o 
 -11   0   3      112.26      113.02      9.31 o 
  -9   0   3      765.75      770.82     24.17 o 
  -7   0   3       34.63       50.18      8.39 o 
  -5   0   3      140.56      141.35      9.63 o 
  -3   0   3      202.21      204.56     11.59 o 
  -1   0   3    10694.98    10326.80     87.87 o 
   1   0   3    10564.42    10182.13    141.57 o 
   3   0   3     2872.69     2559.78     82.90 o 
   5   0   3     1608.17     1755.31     20.30 o 
   7   0   3     2043.31     2047.02     53.90 o 
   9   0   3      105.27      107.63      8.40 o 
  11   0   3       39.31       43.47     12.10 o 
 -12   1   3       23.26       16.01      6.41 o 
 -11   1   3      152.30      156.54      7.56 o 
 -10   1   3      263.84      271.89      7.61 o 
  -9   1   3        6.64       12.36      5.83 o 
  -8   1   3      911.47      903.37      9.29 o 
  -7   1   3       23.56       25.55      6.50 o 
  -6   1   3      169.93      188.53      8.07 o 
  -5   1   3      278.84      225.95      8.59 o 
  -4   1   3       64.08       79.92      8.46 o 
  -3   1   3     1199.42     1170.41     23.73 o 
  -2   1   3     3751.78     2980.83     28.79 o 
  -1   1   3      440.74      381.76     14.74 o 
   0   1   3    15560.73    14383.21    273.95 o 
   1   1   3     8870.38     8058.44     98.97 o 
   2   1   3      655.96      678.44     15.63 o 
   3   1   3     1042.00     1046.02     15.42 o 
   4   1   3      223.52      215.34      7.44 o 
   5   1   3       78.55       89.69      5.78 o 
   6   1   3      739.46      737.44      9.44 o 
   7   1   3       66.40       49.70      6.17 o 
   8   1   3       31.19       28.02      9.52 o 
   9   1   3      579.67      602.20     13.42 o 
  10   1   3      887.98      886.08     15.19 o 
  11   1   3       34.71       44.19      8.22 o 
 -12   2   3        7.07       12.43      7.13 o 
 -11   2   3       63.48       70.38      7.20 o 
 -10   2   3       78.76       97.54      6.72 o 
  -9   2   3      804.31      820.59     10.70 o 
  -8   2   3      386.51      357.31      8.01 o 
  -7   2   3      247.36      264.10      6.77 o 
  -6   2   3        0.89        1.77      6.55 o 
  -5   2   3     2670.89     3068.96     16.35 o 
  -4   2   3      355.90      336.24      8.50 o 
  -3   2   3     1472.39     1362.41     15.95 o 
  -2   2   3       47.82       51.56      7.35 o 
  -1   2   3     5518.82     5546.07     69.68 o 
   0   2   3     6042.98     5753.38     72.31 o 
   1   2   3       11.14       13.27      7.17 o 
   2   2   3     1376.79     1377.73     25.90 o 
   3   2   3      607.84      650.44     12.62 o 
   4   2   3        1.19        7.50      5.90 o 
   5   2   3      480.12      527.26     11.58 o 
   6   2   3     1615.42     1567.74     37.03 o 
   7   2   3      896.66      886.51     21.26 o 
   8   2   3      156.42      158.01      7.25 o 
   9   2   3      222.55      226.76      7.19 o 
  10   2   3       25.09       27.12      7.11 o 
  11   2   3       73.31       77.17      7.09 o 
 -12   3   3        9.49       15.32      7.75 o 
 -11   3   3      397.52      414.70      9.96 o 
 -10   3   3        4.31        9.81      6.73 o 
  -9   3   3      695.69      682.47      9.75 o 
  -8   3   3      103.02      120.58      6.04 o 
  -7   3   3      528.80      544.35      8.39 o 
  -6   3   3      465.93      525.01      8.33 o 
  -5   3   3      987.85      883.69     16.13 o 
  -4   3   3        1.95        7.94      7.32 o 
  -3   3   3      991.74      978.79     13.16 o 
  -2   3   3      709.70      770.37     11.14 o 
  -1   3   3     4764.84     4488.30     43.31 o 
   0   3   3     6242.72     6129.86    109.40 o 
   1   3   3     9043.44     8720.27    130.97 o 
   2   3   3        7.10       16.84      5.81 o 
   3   3   3       50.89       55.78      6.25 o 
   4   3   3      148.61      198.57      6.78 o 
   5   3   3      149.78      153.04      6.14 o 
   6   3   3     1400.04     1507.66     17.57 o 
   7   3   3      919.89      932.49     10.39 o 
   8   3   3      586.07      569.74     14.80 o 
   9   3   3      171.07      161.94      8.02 o 
  10   3   3       95.82      114.11      7.28 o 
  11   3   3      239.08      205.01      8.93 o 
 -11   4   3       12.80       22.32      7.53 o 
 -10   4   3      120.72      143.10      7.63 o 
  -9   4   3        4.18       21.17      6.91 o 
  -8   4   3     2063.92     2041.04     27.19 o 
  -7   4   3      335.07      319.10      7.33 o 
  -6   4   3      107.41      110.76      6.32 o 
  -5   4   3       25.21       29.53      6.71 o 
  -4   4   3      597.86      568.97     12.05 o 
  -3   4   3      251.47      215.87      7.85 o 
  -2   4   3     2363.37     2173.92     19.61 o 
  -1   4   3       31.64       65.55      7.54 o 
   0   4   3     1470.34     1336.26     24.27 o 
   1   4   3     1148.18     1200.36     35.05 o 
   2   4   3      154.24      211.94     11.55 o 
   3   4   3     3710.18     4158.38     62.06 o 
   4   4   3      104.32       98.44      6.30 o 
   5   4   3      534.12      517.04      9.97 o 
   6   4   3      966.65      977.01     15.38 o 
   7   4   3       17.62       25.70      6.21 o 
   8   4   3      788.59      837.42      9.09 o 
   9   4   3      131.78      115.93      6.85 o 
  10   4   3        0.84        2.27      6.76 o 
  11   4   3      156.58      172.17      7.43 o 
 -11   5   3       47.65       44.79      6.84 o 
 -10   5   3       59.07       62.07      6.60 o 
  -9   5   3       47.83       50.97      7.13 o 
  -8   5   3      630.99      559.78     13.86 o 
  -7   5   3       96.12       82.51      6.74 o 
  -6   5   3      175.22      157.58      6.41 o 
  -5   5   3      838.43      838.94     15.83 o 
  -4   5   3     1771.75     1900.29     38.24 o 
  -3   5   3     2356.94     2441.05     44.08 o 
  -2   5   3      157.71      170.53      7.56 o 
  -1   5   3        5.66        8.14      6.08 o 
   0   5   3     7261.83     7421.90     76.74 o 
   1   5   3       19.09       29.87      6.22 o 
   2   5   3       44.30       68.68      6.54 o 
   3   5   3       21.18       31.53      6.08 o 
   4   5   3        9.16       10.27      5.38 o 
   5   5   3        5.95       11.37      5.68 o 
   6   5   3      241.19      223.00      6.46 o 
   7   5   3       47.16       49.27      6.04 o 
   8   5   3      519.09      509.08      8.11 o 
   9   5   3      400.92      370.93     10.12 o 
  10   5   3       95.16      122.76     10.75 o 
  11   5   3       47.11       51.91      8.37 o 
 -11   6   3       14.35       14.47      6.64 o 
 -10   6   3       23.25       25.28      6.39 o 
  -9   6   3      296.08      279.86      8.84 o 
  -8   6   3      233.58      247.91      7.02 o 
  -7   6   3       70.94       75.08      6.02 o 
  -6   6   3       15.01       28.63      5.60 o 
  -5   6   3     2987.20     3062.70     35.14 o 
  -4   6   3      446.46      448.63      8.51 o 
  -3   6   3      178.82      167.71      6.87 o 
  -2   6   3      503.99      575.98      9.46 o 
  -1   6   3     3251.82     3081.01     42.10 o 
   0   6   3      336.77      461.01      9.12 o 
   1   6   3     1959.02     1953.54     19.46 o 
   2   6   3       28.50       65.83      6.14 o 
   3   6   3     8941.28     9595.51     65.95 o 
   4   6   3      860.61      948.22     11.26 o 
   5   6   3      109.65      112.41      6.67 o 
   6   6   3      149.40      173.64      6.57 o 
   7   6   3      892.22      861.51     15.08 o 
   8   6   3        0.05        8.28      6.23 o 
   9   6   3       21.02       31.50      7.67 o 
  10   6   3        0.61       -8.05      8.05 o 
 -11   7   3      201.91      231.66      7.96 o 
 -10   7   3      266.91      249.11      8.37 o 
  -9   7   3      529.55      503.07      8.02 o 
  -8   7   3      195.53      172.71      6.76 o 
  -7   7   3        6.41       15.93      6.04 o 
  -6   7   3     1283.59     1264.26     18.62 o 
  -5   7   3      211.01      241.10      6.86 o 
  -4   7   3      246.99      259.02      7.34 o 
  -3   7   3      318.27      369.34      7.58 o 
  -2   7   3      824.23      893.75     11.71 o 
  -1   7   3      640.52      682.73     20.17 o 
   0   7   3      350.72      334.16      7.98 o 
   1   7   3     4073.76     4419.70     57.40 o 
   2   7   3       61.11       56.83      6.11 o 
   3   7   3       23.23       18.39      5.69 o 
   4   7   3      445.63      391.39      7.15 o 
   5   7   3      702.29      739.00     10.58 o 
   6   7   3       72.15       69.79      5.99 o 
   7   7   3       38.45       19.28      6.40 o 
   8   7   3       20.77       20.93      6.53 o 
   9   7   3      357.76      350.26      8.27 o 
  10   7   3      434.33      436.98     11.18 o 
 -11   8   3       14.88       26.92      8.16 o 
 -10   8   3        0.35        0.73      6.99 o 
  -9   8   3        2.28        6.08      6.96 o 
  -8   8   3        9.17        5.65      5.92 o 
  -7   8   3      394.30      437.32      8.35 o 
  -6   8   3      495.93      489.40     10.16 o 
  -5   8   3        0.99       -1.37      5.30 o 
  -4   8   3     2910.58     2763.89     50.61 o 
  -3   8   3      115.54      127.92      6.18 o 
  -2   8   3      463.56      452.20      8.45 o 
  -1   8   3     2026.05     2314.53     64.35 o 
   0   8   3       47.21       90.21      6.11 o 
   1   8   3      126.83      146.22      6.92 o 
   2   8   3     3769.31     3804.31     39.31 o 
   3   8   3      311.35      287.09      6.65 o 
   4   8   3     1353.86     1294.88     13.73 o 
   5   8   3       78.12       70.91      5.99 o 
   6   8   3        3.05        2.62      5.99 o 
   7   8   3        0.01        7.05      5.59 o 
   8   8   3       33.26       33.52      6.16 o 
   9   8   3        2.45        2.89      7.23 o 
  10   8   3       40.95       53.21      8.20 o 
 -10   9   3      260.77      237.00      7.67 o 
  -9   9   3       52.58       71.34      6.79 o 
  -8   9   3        1.55        4.31      6.23 o 
  -7   9   3      371.77      356.39     10.17 o 
  -6   9   3      461.69      477.92      9.15 o 
  -5   9   3      104.26      105.32      6.37 o 
  -4   9   3       33.73       60.21     11.39 o 
  -3   9   3       70.60       70.23      6.10 o 
  -2   9   3       46.51       61.47      5.95 o 
  -1   9   3      481.51      532.14     13.31 o 
   0   9   3        7.17       12.78      5.07 o 
   1   9   3       70.78       83.14      6.27 o 
   2   9   3        2.91       12.41      5.84 o 
   3   9   3     1988.85     1985.42     17.82 o 
   4   9   3      167.71      147.45      6.42 o 
   5   9   3      805.96      799.56      8.54 o 
   6   9   3     1069.16      987.88     16.88 o 
   7   9   3      224.28      215.65      6.95 o 
   8   9   3      301.65      286.39      7.87 o 
   9   9   3       82.22       77.25      6.88 o 
  10   9   3      146.62      170.09      8.74 o 
 -10  10   3       20.54       25.44      7.67 o 
  -9  10   3       38.87       36.54      7.29 o 
  -8  10   3      184.10      202.87      7.46 o 
  -7  10   3       37.56       31.50      6.04 o 
  -6  10   3       80.38       81.89      6.02 o 
  -5  10   3      855.82      788.44     14.19 o 
  -4  10   3      169.37      164.30      6.51 o 
  -3  10   3     1215.47     1334.04     22.11 o 
  -2  10   3      290.26      315.83      9.81 o 
  -1  10   3       80.50      117.38      5.75 o 
   0  10   3      164.50      157.26      6.17 o 
   1  10   3        0.08        4.97      5.72 o 
   2  10   3      922.15      834.55     10.16 o 
   3  10   3     2083.43     2183.32     35.24 o 
   4  10   3      744.30      729.15      8.46 o 
   5  10   3        0.23       15.92      5.58 o 
   6  10   3      580.57      617.44     16.28 o 
   7  10   3        0.34        5.83      6.08 o 
   8  10   3       55.94       48.66      6.92 o 
   9  10   3       40.49       49.09      7.06 o 
 -10  11   3      158.99      160.84      8.70 o 
  -9  11   3      115.10      112.16      7.49 o 
  -8  11   3      740.50      749.15     13.21 o 
  -7  11   3      288.12      285.02      7.01 o 
  -6  11   3       74.98       83.79      6.32 o 
  -5  11   3      265.41      272.35      8.16 o 
  -4  11   3      711.09      714.53     13.36 o 
  -3  11   3       20.18       29.87      5.46 o 
  -2  11   3       12.26       10.05      5.74 o 
  -1  11   3        0.96        0.11      5.43 o 
   0  11   3      375.00      420.79     10.32 o 
   1  11   3       34.66       39.77      6.05 o 
   2  11   3       51.49       33.93      5.77 o 
   3  11   3      192.25      176.39      7.16 o 
   4  11   3        0.28        3.42      5.91 o 
   5  11   3      531.15      504.83      7.98 o 
   6  11   3      385.67      375.54      8.02 o 
   7  11   3        6.81       16.60      7.24 o 
   8  11   3      105.96      126.62      7.10 o 
   9  11   3        9.27        8.13      7.05 o 
  -9  12   3       28.59       36.94      7.33 o 
  -8  12   3       12.40       26.80      7.08 o 
  -7  12   3       12.28        2.57      6.24 o 
  -6  12   3       48.77       54.15      6.64 o 
  -5  12   3      590.62      545.48     12.62 o 
  -4  12   3      636.44      633.44     12.64 o 
  -3  12   3       44.93       41.41      6.17 o 
  -2  12   3      110.25      111.63      6.24 o 
  -1  12   3     1567.93     1595.00     31.93 o 
   0  12   3     1046.90      989.99     11.84 o 
   1  12   3        5.41        8.34      5.71 o 
   2  12   3      238.32      249.38      7.05 o 
   3  12   3      268.88      282.45      6.39 o 
   4  12   3      233.25      236.37      6.79 o 
   5  12   3        7.23        0.22      6.13 o 
   6  12   3      182.87      194.43      7.01 o 
   7  12   3       26.46       39.39      6.63 o 
   8  12   3       26.33       35.35      6.85 o 
   9  12   3      164.98      203.26     19.28 o 
  -9  13   3       45.14       40.54      7.27 o 
  -8  13   3       32.62       35.26      6.34 o 
  -7  13   3      241.41      264.41      7.69 o 
  -6  13   3      420.67      423.00     14.15 o 
  -5  13   3       75.64       91.44      6.42 o 
  -4  13   3      577.54      604.57     13.48 o 
  -3  13   3      130.39      142.24      6.38 o 
  -2  13   3      189.28      222.22      7.36 o 
  -1  13   3        1.77        5.00      6.78 o 
   0  13   3       33.18       47.87      6.24 o 
   1  13   3        5.24        7.21      5.97 o 
   2  13   3        2.63       10.42      5.78 o 
   3  13   3        2.43       10.54      5.28 o 
   4  13   3       11.93        9.36      5.89 o 
   5  13   3       59.28       62.96      7.03 o 
   6  13   3       11.17       18.59      7.46 o 
   7  13   3      211.98      211.76      7.16 o 
   8  13   3        0.44       -0.01      7.30 o 
  -8  14   3       52.00       63.32      6.94 o 
  -7  14   3        0.70       -3.79      6.55 o 
  -6  14   3        1.82        7.58      6.22 o 
  -5  14   3      159.12      169.73      7.00 o 
  -4  14   3        8.99       12.45      5.87 o 
  -3  14   3       16.69       31.46      6.82 o 
  -2  14   3      347.91      369.97      8.16 o 
  -1  14   3      779.64      771.59     15.90 o 
   0  14   3      987.94      924.81     15.20 o 
   1  14   3      398.46      370.83      7.25 o 
   2  14   3      615.00      622.86     11.25 o 
   3  14   3       63.03       70.56      6.10 o 
   4  14   3      311.17      318.76      7.65 o 
   5  14   3        6.83       16.32      6.33 o 
   6  14   3      221.16      210.68      7.98 o 
   7  14   3       89.66       96.15      6.99 o 
  -7  15   3      134.70      142.63      6.88 o 
  -6  15   3       36.94       39.08      6.58 o 
  -5  15   3      712.50      685.56     13.19 o 
  -4  15   3      256.11      276.69      7.01 o 
  -3  15   3      211.91      197.30      7.28 o 
  -2  15   3      450.56      462.39     11.56 o 
  -1  15   3       14.76       16.72      6.69 o 
   0  15   3      410.94      392.14      9.42 o 
   1  15   3      185.54      173.84      7.41 o 
   2  15   3      175.43      158.62      6.05 o 
   3  15   3       48.15       45.36      6.12 o 
   4  15   3       62.67       77.61      5.87 o 
   5  15   3       32.43       30.78      6.75 o 
   6  15   3       19.28       12.51      6.71 o 
   7  15   3       29.85       33.64      6.99 o 
  -7  16   3       27.95       31.98      8.01 o 
  -6  16   3        1.88       13.14      5.97 o 
  -5  16   3      125.93      138.92      7.03 o 
  -4  16   3      117.97      110.93      6.74 o 
  -3  16   3      877.89      868.20     14.89 o 
  -2  16   3      470.52      463.04      9.76 o 
  -1  16   3      287.06      276.27      7.80 o 
   0  16   3        2.25        0.46      6.44 o 
   1  16   3      388.09      390.02      7.96 o 
   2  16   3      370.01      362.92      7.19 o 
   3  16   3      140.62      151.73      6.50 o 
   4  16   3       31.11       30.46      5.73 o 
   5  16   3        1.74       10.02      7.40 o 
   6  16   3        7.95       24.30      6.60 o 
  -6  17   3      242.51      217.54      7.74 o 
  -5  17   3        3.90        5.44      6.66 o 
  -4  17   3      456.69      445.67      9.66 o 
  -3  17   3       35.92       30.96      6.74 o 
  -2  17   3       96.34       88.24      6.98 o 
  -1  17   3      130.64      139.12      7.25 o 
   0  17   3      134.64      150.18      6.82 o 
   1  17   3        2.18        1.03      6.96 o 
   2  17   3      124.40      127.13      7.50 o 
   3  17   3        1.61        3.24      6.01 o 
   4  17   3       27.90       44.12      6.04 o 
   5  17   3        7.50        9.30      6.75 o 
  -4  18   3       58.63       77.68      7.29 o 
  -3  18   3      195.05      182.14      7.46 o 
  -2  18   3      542.48      505.35     12.29 o 
  -1  18   3      283.97      291.41      8.35 o 
   0  18   3        2.61       10.70      7.71 o 
   1  18   3      537.55      487.73     11.81 o 
   2  18   3      469.40      431.99     10.80 o 
   3  18   3       43.27       44.46      6.92 o 
   4  18   3        0.02        4.11      6.52 o 
  -2  19   3       80.30       66.80      7.63 o 
  -1  19   3       43.08       43.67      8.00 o 
   0  19   3      230.44      242.08      8.65 o 
   1  19   3        7.11       10.34      7.50 o 
   2  19   3       14.79       24.23      8.79 o 
 -12   0   4       29.73       34.30      9.65 o 
 -10   0   4      523.04      498.62     16.27 o 
  -8   0   4     1195.04     1141.41     17.12 o 
  -6   0   4     1031.77      976.01     17.01 o 
  -4   0   4      828.63      936.39     19.62 o 
  -2   0   4     7837.96     7000.20     53.48 o 
   0   0   4      494.94      376.61     27.50 o 
   2   0   4      809.43      706.25     16.88 o 
   4   0   4      158.97      150.55     11.22 o 
   6   0   4        0.96        3.03      8.03 o 
   8   0   4      593.96      636.15     15.04 o 
  10   0   4     2452.35     2378.17     39.49 o 
 -12   1   4        1.33        8.49      7.66 o 
 -11   1   4      459.37      460.64      8.24 o 
 -10   1   4       41.53       41.37      5.99 o 
  -9   1   4      404.77      383.81      8.19 o 
  -8   1   4       22.95       28.14      5.82 o 
  -7   1   4       10.10       11.78      5.98 o 
  -6   1   4      685.34      611.54      8.62 o 
  -5   1   4       55.19       70.06      6.99 o 
  -4   1   4     2863.48     2990.68     21.99 o 
  -3   1   4      174.55      169.79      8.39 o 
  -2   1   4      252.20      222.83     14.81 o 
  -1   1   4    29235.23    26714.79    528.13 o 
   0   1   4    11591.43    10960.51    154.40 o 
   1   1   4      811.17      745.06     18.92 o 
   2   1   4       96.38       97.98      6.83 o 
   3   1   4        0.06        5.30      5.57 o 
   4   1   4     1165.29     1226.97     19.67 o 
   5   1   4     1463.24     1421.88     28.60 o 
   6   1   4      169.55      170.07      6.49 o 
   7   1   4     3632.37     3622.14     45.62 o 
   8   1   4     3403.30     3453.77     47.69 o 
   9   1   4      452.47      435.08     10.60 o 
  10   1   4        0.08       13.37      7.24 o 
  11   1   4       11.62        9.05      6.54 o 
 -12   2   4       33.30       31.94      7.75 o 
 -11   2   4       11.31       10.43      6.45 o 
 -10   2   4        2.08       -3.52      5.92 o 
  -9   2   4       32.70       20.90      6.50 o 
  -8   2   4      335.88      309.67      7.98 o 
  -7   2   4      188.71      189.82      7.66 o 
  -6   2   4      220.73      211.51      6.39 o 
  -5   2   4      151.38      135.14      6.78 o 
  -4   2   4      175.48      177.00      8.74 o 
  -3   2   4      575.84      443.32      9.20 o 
  -2   2   4       14.83       33.74      7.67 o 
  -1   2   4     2950.50     2763.07     37.90 o 
   0   2   4     1614.10     1563.64     40.16 o 
   1   2   4      295.06      269.58     11.41 o 
   2   2   4       70.13       96.72      8.41 o 
   3   2   4      456.20      423.56      9.58 o 
   4   2   4        2.68       10.78      5.62 o 
   5   2   4       28.92       32.77      6.22 o 
   6   2   4       69.95       70.21      8.01 o 
   7   2   4       45.11       37.18      6.75 o 
   8   2   4      235.37      239.37      7.75 o 
   9   2   4      684.33      701.78      9.47 o 
  10   2   4        0.15        3.96      7.29 o 
  11   2   4      118.49      106.79      8.52 o 
 -12   3   4      136.13      134.11      8.14 o 
 -11   3   4      198.97      208.07      8.85 o 
 -10   3   4      503.12      468.09      8.92 o 
  -9   3   4      137.22      133.56      7.09 o 
  -8   3   4      643.75      598.05      9.61 o 
  -7   3   4       12.58       12.08      6.40 o 
  -6   3   4        0.60       -0.89      5.99 o 
  -5   3   4     1413.86     1498.03     12.48 o 
  -4   3   4       64.99       75.47      7.22 o 
  -3   3   4      301.15      242.28      8.45 o 
  -2   3   4      324.04      349.61      9.55 o 
  -1   3   4     3342.36     3327.49     59.31 o 
   0   3   4      262.61      277.52      9.67 o 
   1   3   4        9.79        0.85      6.33 o 
   2   3   4     2707.75     2419.90     33.17 o 
   3   3   4     5734.03     6228.39     90.77 o 
   4   3   4     1772.94     1933.96     27.97 o 
   5   3   4      109.32      124.38      6.68 o 
   6   3   4      618.26      629.77     13.00 o 
   7   3   4       57.33       50.87      6.00 o 
   8   3   4       79.57       81.65      7.33 o 
   9   3   4      404.64      429.96      7.50 o 
  10   3   4      510.21      527.75     17.30 o 
  11   3   4        7.16       20.06      8.92 o 
 -11   4   4      684.46      612.41     11.02 o 
 -10   4   4      351.66      391.44     12.71 o 
  -9   4   4      971.36      922.81     17.12 o 
  -8   4   4       50.69       55.69      7.82 o 
  -7   4   4      178.22      172.93      8.09 o 
  -6   4   4      296.12      272.46      7.85 o 
  -5   4   4      146.67      120.65      6.31 o 
  -4   4   4      651.84      594.18      9.21 o 
  -3   4   4     4508.73     4516.15     65.47 o 
  -2   4   4      762.48      836.49     12.47 o 
  -1   4   4       78.91       82.51      7.27 o 
   0   4   4      185.81      220.50      9.54 o 
   1   4   4       88.47       94.12      7.45 o 
   2   4   4      254.97      286.40      7.72 o 
   3   4   4     3383.73     3445.59     39.29 o 
   4   4   4      890.19     1053.88     17.96 o 
   5   4   4      270.69      302.53      8.12 o 
   6   4   4       98.68      121.11      6.85 o 
   7   4   4       28.41       34.26      6.81 o 
   8   4   4      257.52      253.40     11.68 o 
   9   4   4        0.74        6.57      6.35 o 
  10   4   4       42.20       55.86      7.85 o 
  11   4   4        3.85        8.23      7.18 o 
 -11   5   4      127.68      123.29      6.91 o 
 -10   5   4        1.31        9.26      6.43 o 
  -9   5   4      299.61      316.48     12.54 o 
  -8   5   4       45.03       48.59      6.20 o 
  -7   5   4       65.40       58.56      6.54 o 
  -6   5   4      173.94      190.73      6.54 o 
  -5   5   4      772.73      750.59     13.92 o 
  -4   5   4     2141.35     2280.29     29.08 o 
  -3   5   4      254.04      255.95      8.33 o 
  -2   5   4     3057.43     3155.59     62.08 o 
  -1   5   4        2.89        1.40      6.09 o 
   0   5   4      960.24      946.49     11.82 o 
   1   5   4       50.69       61.74      7.21 o 
   2   5   4       48.98       68.52      7.17 o 
   3   5   4        1.82        3.65      6.31 o 
   4   5   4       48.99       65.50      6.37 o 
   5   5   4       49.27       51.08      6.41 o 
   6   5   4      103.25       97.04      6.57 o 
   7   5   4        0.85        3.78      6.20 o 
   8   5   4       18.14       17.74      6.74 o 
   9   5   4       22.45       39.24      7.67 o 
  10   5   4      136.73      131.62      7.67 o 
 -11   6   4       16.30       21.93      6.84 o 
 -10   6   4      216.29      228.09      7.30 o 
  -9   6   4      403.03      385.84      8.09 o 
  -8   6   4      219.56      221.52      7.41 o 
  -7   6   4        4.05        8.64      7.22 o 
  -6   6   4     2490.67     2454.45     31.61 o 
  -5   6   4       95.53      101.16      6.99 o 
  -4   6   4     2399.54     2380.72     35.84 o 
  -3   6   4      276.02      339.32      7.68 o 
  -2   6   4     6806.21     6574.77    111.36 o 
  -1   6   4       87.61       81.83      6.26 o 
   0   6   4     1277.21     1231.01     19.53 o 
   1   6   4       61.59       65.47      6.22 o 
   2   6   4     1444.13     1422.71     18.71 o 
   3   6   4     3919.85     4183.09     36.38 o 
   4   6   4      464.50      536.44      8.28 o 
   5   6   4       16.99       16.29      5.63 o 
   6   6   4        0.02       -3.92      6.31 o 
   7   6   4       74.18       72.35      6.54 o 
   8   6   4       38.89       51.80      7.04 o 
   9   6   4       10.35       19.68      7.95 o 
  10   6   4      172.81      149.41      8.57 o 
 -11   7   4       50.77       46.93      7.04 o 
 -10   7   4       51.58       60.55      7.11 o 
  -9   7   4       57.56       77.56      6.76 o 
  -8   7   4        2.74        6.87      6.19 o 
  -7   7   4      351.26      336.44      8.70 o 
  -6   7   4      355.86      405.65     12.22 o 
  -5   7   4      185.29      184.70      7.04 o 
  -4   7   4      460.25      421.74     10.47 o 
  -3   7   4       70.46       89.30      6.83 o 
  -2   7   4      166.70      141.39      6.59 o 
  -1   7   4     1053.42     1141.70     25.38 o 
   0   7   4        3.25       19.81      6.83 o 
   1   7   4      150.98      180.60      8.03 o 
   2   7   4     1634.00     1771.21     20.85 o 
   3   7   4     1895.83     1833.04     19.30 o 
   4   7   4     1974.95     2232.46     33.86 o 
   5   7   4      183.77      176.48      6.57 o 
   6   7   4        0.43        3.92      5.91 o 
   7   7   4      862.33      859.34     24.00 o 
   8   7   4      152.66      163.53      6.93 o 
   9   7   4       66.77       85.80      9.03 o 
  10   7   4        3.73       16.03      8.18 o 
 -11   8   4       51.62       47.33      6.92 o 
 -10   8   4      260.05      258.97      7.31 o 
  -9   8   4      656.15      636.75     14.18 o 
  -8   8   4      422.42      414.16      8.27 o 
  -7   8   4     2133.64     2115.05     31.02 o 
  -6   8   4      377.68      413.09      9.86 o 
  -5   8   4      682.79      633.06     13.63 o 
  -4   8   4      616.65      715.82      9.17 o 
  -3   8   4      943.13      988.41     15.52 o 
  -2   8   4      164.57      195.17      6.66 o 
  -1   8   4        3.02        1.87      5.74 o 
   0   8   4      569.21      578.16     13.39 o 
   1   8   4     2332.23     2353.36     25.74 o 
   2   8   4       27.85       24.59      5.79 o 
   3   8   4      666.34      606.78      7.91 o 
   4   8   4      177.08      217.19      7.26 o 
   5   8   4        0.38       11.94      5.61 o 
   6   8   4      159.98      140.78      6.60 o 
   7   8   4       25.90       25.06      5.83 o 
   8   8   4       22.44       27.13      6.25 o 
   9   8   4        1.66        1.17      8.49 o 
  10   8   4      101.83      105.88      8.08 o 
 -10   9   4      326.92      348.40      8.03 o 
  -9   9   4       28.58       31.29      7.00 o 
  -8   9   4      225.16      237.38      6.92 o 
  -7   9   4        3.16        5.92      5.39 o 
  -6   9   4      155.32      158.58      6.34 o 
  -5   9   4      453.62      426.81     12.07 o 
  -4   9   4       53.33       48.53      5.24 o 
  -3   9   4       67.27       83.75      6.25 o 
  -2   9   4      549.89      518.13      7.95 o 
  -1   9   4      140.00      127.88      6.76 o 
   0   9   4      306.18      304.20      7.79 o 
   1   9   4        3.87        6.89      6.65 o 
   2   9   4     4427.95     4528.97     56.75 o 
   3   9   4       40.90       47.31      5.68 o 
   4   9   4      264.73      238.22      7.46 o 
   5   9   4        2.74        7.15      5.96 o 
   6   9   4       15.18       17.10      6.10 o 
   7   9   4      274.65      266.12      7.48 o 
   8   9   4      564.67      577.20      8.75 o 
   9   9   4        6.32       -0.84      7.53 o 
 -10  10   4        0.57        9.37      6.48 o 
  -9  10   4      113.72      121.93      8.09 o 
  -8  10   4      260.45      278.04      8.34 o 
  -7  10   4      387.43      378.53      7.92 o 
  -6  10   4       18.56       26.01      5.80 o 
  -5  10   4       90.75       92.04      6.46 o 
  -4  10   4      531.95      564.26      9.38 o 
  -3  10   4       28.42       25.54      5.45 o 
  -2  10   4        8.50       11.42      5.84 o 
  -1  10   4      540.23      554.32     17.36 o 
   0  10   4     1074.54     1056.33     25.25 o 
   1  10   4     1862.55     1946.70     24.39 o 
   2  10   4     1088.31     1086.14     13.32 o 
   3  10   4      521.57      511.87      7.64 o 
   4  10   4      390.17      356.64      7.47 o 
   5  10   4      386.27      371.95      7.46 o 
   6  10   4      250.18      247.38      6.90 o 
   7  10   4      172.24      181.58      6.98 o 
   8  10   4       34.75       23.44      7.24 o 
   9  10   4       59.61       66.80      7.84 o 
 -10  11   4        8.52        5.35      7.22 o 
  -9  11   4      466.87      427.08     10.69 o 
  -8  11   4       70.29       62.64      7.40 o 
  -7  11   4      275.27      242.54      6.53 o 
  -6  11   4      192.34      210.08      6.70 o 
  -5  11   4       84.24       84.44      6.04 o 
  -4  11   4      168.01      163.80      6.67 o 
  -3  11   4       23.55       18.80      5.79 o 
  -2  11   4       26.99       27.41      6.25 o 
  -1  11   4      147.37      136.65      6.31 o 
   0  11   4        1.66        3.86      5.79 o 
   1  11   4     1659.44     1623.90     18.72 o 
   2  11   4       38.56       50.28      5.65 o 
   3  11   4     6039.76     6093.23     73.51 o 
   4  11   4      491.06      506.40     15.28 o 
   5  11   4      672.08      644.79      9.50 o 
   6  11   4      348.76      338.84      7.51 o 
   7  11   4       32.87       35.43      6.81 o 
   8  11   4        3.22       16.95      7.18 o 
   9  11   4      498.98      489.79     13.68 o 
  -9  12   4       21.12       26.43      7.72 o 
  -8  12   4        0.05        5.96      6.10 o 
  -7  12   4        6.12       12.80      6.50 o 
  -6  12   4       33.42       43.46      6.82 o 
  -5  12   4      261.47      277.62      9.30 o 
  -4  12   4      537.60      532.06      8.14 o 
  -3  12   4      603.31      548.40      9.70 o 
  -2  12   4      436.19      434.24     10.53 o 
  -1  12   4        1.98        3.48      6.52 o 
   0  12   4      389.75      378.88      7.71 o 
   1  12   4      196.38      199.30      6.98 o 
   2  12   4      189.87      177.60      6.16 o 
   3  12   4      536.46      524.34      9.98 o 
   4  12   4        7.37        9.47      5.73 o 
   5  12   4      240.05      255.43      6.89 o 
   6  12   4      164.09      169.19      7.06 o 
   7  12   4       25.94       24.62      7.26 o 
   8  12   4       23.54       20.92      7.94 o 
  -9  13   4       50.61       48.29      7.52 o 
  -8  13   4       68.89       75.81      7.58 o 
  -7  13   4      215.18      218.03      7.11 o 
  -6  13   4       79.50       74.87      7.33 o 
  -5  13   4       28.29       29.64      6.13 o 
  -4  13   4      241.11      228.27      6.87 o 
  -3  13   4       19.46       19.88      6.13 o 
  -2  13   4      556.47      504.44      7.73 o 
  -1  13   4      205.99      207.07      7.20 o 
   0  13   4        7.02       15.25      5.62 o 
   1  13   4      352.04      364.61      7.59 o 
   2  13   4       34.37       26.69      5.47 o 
   3  13   4      273.95      297.56      7.38 o 
   4  13   4      680.44      683.84      8.54 o 
   5  13   4       83.44       91.74      6.56 o 
   6  13   4      296.15      305.77      7.18 o 
   7  13   4       12.20       18.94      7.04 o 
   8  13   4      435.23      461.91      9.35 o 
  -8  14   4      107.55      111.35      8.09 o 
  -7  14   4      103.89      101.01      6.43 o 
  -6  14   4      130.86      116.87      6.12 o 
  -5  14   4       39.20       33.82      5.81 o 
  -4  14   4       28.76       35.90      6.11 o 
  -3  14   4      984.03     1036.92     27.42 o 
  -2  14   4        2.68        0.32      5.89 o 
  -1  14   4      239.19      223.81      7.70 o 
   0  14   4      695.56      682.02     18.09 o 
   1  14   4        1.92        3.85      5.96 o 
   2  14   4       66.79       65.70      6.43 o 
   3  14   4        0.79       -4.37      6.26 o 
   4  14   4       92.96       85.88      6.41 o 
   5  14   4       61.18       57.24      6.53 o 
   6  14   4       42.41       50.35      6.85 o 
   7  14   4        7.76        9.81      7.79 o 
  -7  15   4       13.25       21.15      7.16 o 
  -6  15   4        6.59       12.89      6.85 o 
  -5  15   4     1042.08     1005.71     22.02 o 
  -4  15   4       10.14       14.14      6.04 o 
  -3  15   4       45.56       54.44      6.04 o 
  -2  15   4      353.17      373.20     10.57 o 
  -1  15   4      952.28      935.56     22.23 o 
   0  15   4        9.97       18.08      7.39 o 
   1  15   4       26.02       26.35      6.07 o 
   2  15   4      192.14      185.06      6.67 o 
   3  15   4        1.94        4.72      5.73 o 
   4  15   4      200.11      219.24      7.18 o 
   5  15   4       77.66       96.02      6.64 o 
   6  15   4      252.42      278.27      7.26 o 
  -6  16   4      167.59      174.46      7.20 o 
  -5  16   4      333.85      334.02      8.20 o 
  -4  16   4      357.50      351.89      8.67 o 
  -3  16   4      309.77      301.93      9.78 o 
  -2  16   4      613.17      597.59      8.96 o 
  -1  16   4       70.09       58.63      7.14 o 
   0  16   4      733.77      728.18     12.83 o 
   1  16   4      336.60      308.85      7.62 o 
   2  16   4       30.22       33.64      7.06 o 
   3  16   4       38.90       42.55      6.17 o 
   4  16   4        3.08        0.72      5.82 o 
   5  16   4       37.99       40.41      7.21 o 
   6  16   4       53.77       44.87      9.45 o 
  -5  17   4       68.97       70.45      7.57 o 
  -4  17   4        0.26       -3.71      6.80 o 
  -3  17   4        0.86        9.04      6.85 o 
  -2  17   4        0.88        2.90      7.39 o 
  -1  17   4        0.13       10.19      7.49 o 
   0  17   4        2.87        5.72      6.67 o 
   1  17   4      605.79      572.05     13.49 o 
   2  17   4       28.98       34.61      7.01 o 
   3  17   4       51.74       53.42      6.88 o 
   4  17   4       16.54       21.15      7.61 o 
   5  17   4       29.13       12.27     14.63 o 
  -4  18   4      341.81      318.18     10.57 o 
  -3  18   4      824.30      798.96     11.25 o 
  -2  18   4      422.28      391.95      9.26 o 
  -1  18   4       71.16       89.92      8.21 o 
   0  18   4      149.66      139.18      7.29 o 
   1  18   4      541.81      531.54      9.55 o 
   2  18   4       68.98       90.72      7.34 o 
   3  18   4       48.26       52.41      7.51 o 
  -2  19   4      114.28      130.79     13.91 o 
  -1  19   4      212.35      226.63      8.35 o 
   0  19   4      315.50      301.82     12.41 o 
   1  19   4       26.22       25.05     10.21 o 
 -11   0   5      335.03      319.01     11.35 o 
  -9   0   5        1.43       12.83      9.98 o 
  -7   0   5      335.91      322.75     12.26 o 
  -5   0   5       64.58       35.03     10.81 o 
  -3   0   5      591.48      491.49     15.65 o 
  -1   0   5      505.70      397.26     19.47 o 
   1   0   5     1132.23      941.20     27.13 o 
   3   0   5       79.59       53.19      9.39 o 
   5   0   5     1726.81     1710.12     44.53 o 
   7   0   5      470.47      457.12     13.57 o 
   9   0   5     1455.60     1524.69     28.90 o 
  11   0   5       71.23       51.98     15.08 o 
 -12   1   5        0.37        9.74      7.79 o 
 -11   1   5        5.39        9.45      7.45 o 
 -10   1   5       89.19       95.08      7.33 o 
  -9   1   5      307.39      290.39      8.21 o 
  -8   1   5        5.69       14.90      6.68 o 
  -7   1   5      518.64      517.14      9.89 o 
  -6   1   5       26.45       19.28      6.35 o 
  -5   1   5     1701.68     1801.85     14.36 o 
  -4   1   5     1306.34     1206.11     18.17 o 
  -3   1   5     2062.08     1931.83     23.60 o 
  -2   1   5    10486.16     9387.99    104.23 o 
  -1   1   5     1243.69     1132.79     45.27 o 
   0   1   5      204.55      180.70     11.81 o 
   1   1   5      828.59      877.58     18.00 o 
   2   1   5       80.12       41.68      7.12 o 
   3   1   5     1706.97     1689.42     36.81 o 
   4   1   5     1775.83     1848.31     23.03 o 
   5   1   5     1945.74     1933.84     32.15 o 
   6   1   5      135.65      126.26      6.80 o 
   7   1   5      560.57      560.26      8.92 o 
   8   1   5       44.28       53.21      6.85 o 
   9   1   5       23.05       23.28      6.00 o 
  10   1   5       31.22       22.87      7.44 o 
  11   1   5      148.08      170.58     16.44 o 
 -12   2   5      110.48      126.63      9.03 o 
 -11   2   5       66.91       83.55      8.31 o 
 -10   2   5      252.09      252.84      7.42 o 
  -9   2   5      151.32      148.88      6.61 o 
  -8   2   5      356.35      327.52      7.31 o 
  -7   2   5      139.72      146.19      7.00 o 
  -6   2   5        9.54       14.56      6.06 o 
  -5   2   5      309.54      329.02      7.95 o 
  -4   2   5        7.12        3.12      6.31 o 
  -3   2   5     2164.64     2084.70     17.87 o 
  -2   2   5      974.69      981.04     18.86 o 
  -1   2   5       40.66       61.44      8.39 o 
   0   2   5     3447.21     3530.88     47.62 o 
   1   2   5      372.27      377.81     10.95 o 
   2   2   5       13.69       14.55      7.63 o 
   3   2   5        1.91        6.31      6.15 o 
   4   2   5      178.29      223.74      7.38 o 
   5   2   5       78.31       96.60      6.14 o 
   6   2   5     1371.32     1442.50     28.14 o 
   7   2   5      103.92      108.45     10.26 o 
   8   2   5      764.28      689.08     20.12 o 
   9   2   5       22.89       30.20      7.44 o 
  10   2   5      501.36      520.67     11.41 o 
 -11   3   5       87.32      105.72      7.55 o 
 -10   3   5       19.81       25.21      7.96 o 
  -9   3   5      790.47      714.63     17.60 o 
  -8   3   5      371.64      338.67      7.48 o 
  -7   3   5      687.69      716.71     12.34 o 
  -6   3   5      171.52      166.64      6.88 o 
  -5   3   5       81.03       56.01      7.08 o 
  -4   3   5       86.31       74.21      7.02 o 
  -3   3   5     2077.83     2019.12     36.54 o 
  -2   3   5      301.35      366.63      9.30 o 
  -1   3   5      302.22      321.80      9.95 o 
   0   3   5      162.30      168.22      8.88 o 
   1   3   5     3407.54     3242.21     73.19 o 
   2   3   5     2596.43     2683.65     57.90 o 
   3   3   5        8.64       45.63     10.62 o 
   4   3   5        3.02        9.13      6.86 o 
   5   3   5      339.59      344.84     12.25 o 
   6   3   5      209.77      192.98      7.01 o 
   7   3   5      143.84      153.01      6.30 o 
   8   3   5        1.58       35.82      6.47 o 
   9   3   5      553.37      530.87     10.92 o 
  10   3   5       56.60       64.90      8.01 o 
 -11   4   5       27.70       36.83      7.68 o 
 -10   4   5      298.91      305.69      8.87 o 
  -9   4   5      426.54      392.18     16.11 o 
  -8   4   5        0.04        8.43      8.30 o 
  -7   4   5        6.31       22.89      6.23 o 
  -6   4   5       32.20       22.64      6.70 o 
  -5   4   5        2.68        5.67      5.68 o 
  -4   4   5     2970.33     3036.50     30.51 o 
  -3   4   5     1473.70     1482.60     13.77 o 
  -2   4   5      597.53      597.96     13.41 o 
  -1   4   5       66.44       64.69      7.32 o 
   0   4   5      369.51      415.95      9.37 o 
   1   4   5     1039.21     1092.03     16.88 o 
   2   4   5     1117.09     1299.85     24.66 o 
   3   4   5      468.19      438.43     10.58 o 
   4   4   5       19.00       17.39      5.51 o 
   5   4   5      758.65      802.10     15.42 o 
   6   4   5      333.20      314.21      7.93 o 
   7   4   5        0.84       15.87      6.63 o 
   8   4   5      113.96      112.25      7.00 o 
   9   4   5      833.37      807.60     19.39 o 
  10   4   5      195.76      188.60     10.70 o 
 -11   5   5       23.70       38.85      7.61 o 
 -10   5   5       13.75       17.12      6.84 o 
  -9   5   5        0.09        3.26      7.23 o 
  -8   5   5     1074.15     1033.13     18.67 o 
  -7   5   5       31.32       25.44      6.51 o 
  -6   5   5      675.19      644.13      8.94 o 
  -5   5   5      460.54      475.36      9.71 o 
  -4   5   5     1230.09     1174.49     22.24 o 
  -3   5   5     1423.78     1624.61     19.39 o 
  -2   5   5     1351.01     1270.46     16.12 o 
  -1   5   5      477.89      457.76      9.70 o 
   0   5   5      369.49      320.14      9.30 o 
   1   5   5        1.43        8.10      5.89 o 
   2   5   5       42.28       48.98      6.40 o 
   3   5   5     1750.63     1626.21     14.39 o 
   4   5   5      659.09      727.64     21.50 o 
   5   5   5       24.10       30.71      5.69 o 
   6   5   5      113.29      122.54      7.03 o 
   7   5   5       14.29       25.08      6.68 o 
   8   5   5      295.89      311.20      7.92 o 
   9   5   5      495.20      487.95      9.52 o 
  10   5   5        8.04       11.06      7.92 o 
 -11   6   5       54.68       73.13      7.77 o 
 -10   6   5       60.60       44.41      7.18 o 
  -9   6   5      825.86      820.58     15.89 o 
  -8   6   5        2.06       -7.07      7.07 o 
  -7   6   5     1415.49     1427.31     24.48 o 
  -6   6   5      151.47      131.31      7.24 o 
  -5   6   5      155.90      172.91      8.64 o 
  -4   6   5       94.31      104.42      6.55 o 
  -3   6   5     1256.07     1366.81     17.63 o 
  -2   6   5        0.13        2.55      6.56 o 
  -1   6   5      218.18      189.30      7.66 o 
   0   6   5      346.63      335.30      8.55 o 
   1   6   5      123.49      142.09      7.37 o 
   2   6   5      168.54      187.95      7.24 o 
   3   6   5       43.05       39.28      6.40 o 
   4   6   5     1377.88     1405.39     18.84 o 
   5   6   5      425.12      459.66      8.49 o 
   6   6   5      156.50      130.93      7.37 o 
   7   6   5      122.27      115.89      7.31 o 
   8   6   5      238.10      208.31     10.86 o 
   9   6   5      104.71       99.41      7.93 o 
  10   6   5      156.55      200.65      9.57 o 
 -11   7   5        7.24       11.93      7.17 o 
 -10   7   5       18.79        0.97      6.77 o 
  -9   7   5        0.08       -4.42      7.72 o 
  -8   7   5        1.77       -5.76      6.13 o 
  -7   7   5      418.18      393.83     10.70 o 
  -6   7   5      358.09      348.16      9.35 o 
  -5   7   5     1441.53     1342.38     23.82 o 
  -4   7   5      260.71      315.86      7.53 o 
  -3   7   5     1328.41     1333.08     20.25 o 
  -2   7   5      312.91      324.37      7.61 o 
  -1   7   5       72.96      124.86      6.50 o 
   0   7   5      115.26      120.98      7.68 o 
   1   7   5      361.09      326.46      7.55 o 
   2   7   5     1183.10     1097.85     21.05 o 
   3   7   5     1696.78     1690.82     34.71 o 
   4   7   5      631.27      637.01      9.21 o 
   5   7   5       28.12       25.75      6.37 o 
   6   7   5      160.36      131.10      6.66 o 
   7   7   5      218.36      226.04      8.11 o 
   8   7   5       51.89       60.17      8.09 o 
   9   7   5       78.82       86.04      9.32 o 
  10   7   5        2.20       13.39      8.05 o 
 -11   8   5       10.63       17.60     15.72 o 
 -10   8   5      641.83      607.93      9.41 o 
  -9   8   5       87.37       84.04      7.57 o 
  -8   8   5      527.55      511.26      9.81 o 
  -7   8   5      402.70      376.51      7.77 o 
  -6   8   5        6.79        0.57      6.01 o 
  -5   8   5       35.56       33.57      6.30 o 
  -4   8   5      315.47      302.49      6.95 o 
  -3   8   5       18.28       20.32      5.93 o 
  -2   8   5      820.09      947.86     10.55 o 
  -1   8   5       27.69       39.38      6.97 o 
   0   8   5       41.43       31.20      6.85 o 
   1   8   5      259.89      262.23      7.51 o 
   2   8   5       73.62       49.65      5.46 o 
   3   8   5     1037.40     1051.80     17.82 o 
   4   8   5      165.96      158.56      6.71 o 
   5   8   5      121.89       97.74      6.29 o 
   6   8   5      122.84      132.60      6.98 o 
   7   8   5       51.66       55.50      6.21 o 
   8   8   5      257.50      269.35      7.56 o 
   9   8   5      135.96      138.73      8.24 o 
 -10   9   5        6.87       22.36      7.65 o 
  -9   9   5      171.81      176.27      7.39 o 
  -8   9   5      157.52      151.99      7.10 o 
  -7   9   5      190.68      179.37      7.26 o 
  -6   9   5     1284.30     1243.71     18.94 o 
  -5   9   5      234.46      191.18      9.09 o 
  -4   9   5      131.55      133.76      6.23 o 
  -3   9   5      494.74      524.20      8.06 o 
  -2   9   5       64.54       62.01      5.70 o 
  -1   9   5      692.27      664.15     22.49 o 
   0   9   5       90.98      100.23      6.98 o 
   1   9   5     2192.71     2262.01     29.45 o 
   2   9   5      165.72      186.30      6.53 o 
   3   9   5      249.73      233.42     10.12 o 
   4   9   5      807.57      837.61     12.95 o 
   5   9   5      174.83      202.58      7.45 o 
   6   9   5      137.89      139.34      8.79 o 
   7   9   5        5.62       14.85      6.34 o 
   8   9   5      120.23      131.17      8.07 o 
   9   9   5       50.47       60.31      7.75 o 
 -10  10   5       27.09       28.03      7.37 o 
  -9  10   5      630.80      626.69     13.01 o 
  -8  10   5      194.50      203.08      7.42 o 
  -7  10   5       55.55       66.58      6.60 o 
  -6  10   5        5.69       13.38      5.39 o 
  -5  10   5      256.79      256.84      6.85 o 
  -4  10   5       18.61       26.59      5.84 o 
  -3  10   5        5.00       -3.57      5.93 o 
  -2  10   5       36.70       52.31      6.58 o 
  -1  10   5     1062.69     1149.09     36.87 o 
   0  10   5       68.45       62.11      7.44 o 
   1  10   5      889.80      867.93     13.09 o 
   2  10   5     4465.93     4243.80     53.41 o 
   3  10   5       90.60       97.46      6.87 o 
   4  10   5      732.25      691.83      9.92 o 
   5  10   5       43.45       41.22      6.35 o 
   6  10   5      253.25      256.00      7.52 o 
   7  10   5      195.91      207.58      7.96 o 
   8  10   5      169.97      152.74      7.15 o 
   9  10   5      328.82      358.37      9.31 o 
  -9  11   5        5.43       15.52      7.45 o 
  -8  11   5      127.24      139.34      7.74 o 
  -7  11   5      128.44      125.13      6.90 o 
  -6  11   5      117.21      114.30      7.21 o 
  -5  11   5      667.91      652.00     11.64 o 
  -4  11   5      230.87      223.91      7.13 o 
  -3  11   5       11.00       13.22      6.04 o 
  -2  11   5      201.98      182.04      6.65 o 
  -1  11   5      586.53      545.54     12.09 o 
   0  11   5      526.72      526.23      8.34 o 
   1  11   5        0.25        6.79      5.95 o 
   2  11   5     1930.01     1763.53     21.67 o 
   3  11   5     2207.69     2234.58     32.56 o 
   4  11   5       38.16       51.29      6.80 o 
   5  11   5      200.96      204.03      7.09 o 
   6  11   5       12.06        9.39      6.52 o 
   7  11   5      247.30      272.30      9.27 o 
   8  11   5      316.11      305.61      8.44 o 
  -9  12   5        0.63        4.35      7.60 o 
  -8  12   5       44.83       56.21      7.15 o 
  -7  12   5      201.39      212.53      8.24 o 
  -6  12   5       91.36       97.94      7.19 o 
  -5  12   5        1.43       12.15      6.91 o 
  -4  12   5        2.09       -1.23      6.22 o 
  -3  12   5       16.96       17.23      6.25 o 
  -2  12   5       96.22       73.17      5.99 o 
  -1  12   5      473.50      472.68     11.11 o 
   0  12   5      207.27      221.46      7.14 o 
   1  12   5      592.96      614.20      8.63 o 
   2  12   5        6.90       10.08      5.89 o 
   3  12   5      189.85      190.75      9.82 o 
   4  12   5       75.81       82.26      5.69 o 
   5  12   5      627.03      607.37     10.89 o 
   6  12   5      263.18      281.19      8.49 o 
   7  12   5      193.26      191.89      7.85 o 
   8  12   5       11.04       11.96      7.92 o 
  -8  13   5        1.92       10.13      6.78 o 
  -7  13   5        6.85        9.67      5.98 o 
  -6  13   5     1128.63     1059.62     22.20 o 
  -5  13   5        0.04       -6.11      6.11 o 
  -4  13   5      414.40      464.68     11.92 o 
  -3  13   5      384.73      377.46      7.71 o 
  -2  13   5       42.53       60.05      6.30 o 
  -1  13   5      799.20      770.33     18.30 o 
   0  13   5       11.71        8.87      6.24 o 
   1  13   5      542.45      555.70      8.01 o 
   2  13   5     1189.25     1163.71     11.69 o 
   3  13   5       22.22       23.95      6.25 o 
   4  13   5      108.49      108.91      5.92 o 
   5  13   5       83.40       89.13      6.81 o 
   6  13   5      213.42      212.09      7.69 o 
   7  13   5       20.65       34.40      7.40 o 
  -8  14   5      168.31      177.27      8.05 o 
  -7  14   5        4.42       12.09      6.84 o 
  -6  14   5      546.80      548.45     12.15 o 
  -5  14   5        0.92        2.21      6.42 o 
  -4  14   5       84.32       93.67      6.66 o 
  -3  14   5     1348.18     1346.47     21.06 o 
  -2  14   5        0.76        2.65      6.21 o 
  -1  14   5      132.53      161.03      7.27 o 
   0  14   5      148.64      159.54      7.16 o 
   1  14   5      101.18       98.64      6.39 o 
   2  14   5        8.63       14.42      6.25 o 
   3  14   5      274.66      257.44      9.04 o 
   4  14   5     2644.51     2540.18     27.06 o 
   5  14   5      101.45       98.69      6.93 o 
   6  14   5      119.94      153.80      7.12 o 
   7  14   5        9.83       14.33      8.38 o 
  -7  15   5       52.92       59.33      7.27 o 
  -6  15   5        0.54        2.86      6.56 o 
  -5  15   5        0.84        9.41      7.22 o 
  -4  15   5      392.96      389.16      8.63 o 
  -3  15   5      809.73      770.44     15.81 o 
  -2  15   5      489.61      476.10      9.28 o 
  -1  15   5     1262.94     1299.06     31.25 o 
   0  15   5      349.41      314.19     11.06 o 
   1  15   5      209.43      194.32      7.36 o 
   2  15   5       20.26       26.54      6.02 o 
   3  15   5      169.64      187.39      9.59 o 
   4  15   5      103.03      122.52      7.09 o 
   5  15   5       13.73       10.27      6.69 o 
   6  15   5        8.17       10.77      7.48 o 
  -6  16   5        0.90        7.86      7.57 o 
  -5  16   5      137.27      142.24      7.26 o 
  -4  16   5       46.94       52.76      6.66 o 
  -3  16   5       94.44      114.86      7.44 o 
  -2  16   5      109.43      139.28      7.57 o 
  -1  16   5        0.05       11.86      6.95 o 
   0  16   5      162.17      161.21      8.01 o 
   1  16   5      129.07      119.36      7.00 o 
   2  16   5       43.69       53.53      6.57 o 
   3  16   5        1.22        0.33      6.17 o 
   4  16   5      234.87      254.75      7.30 o 
   5  16   5      153.50      117.67      7.81 o 
  -5  17   5       39.17       33.62      7.41 o 
  -4  17   5       80.27       65.93      7.13 o 
  -3  17   5        0.38        6.65      7.76 o 
  -2  17   5     1513.61     1396.53     39.09 o 
  -1  17   5       22.91       23.88      7.38 o 
   0  17   5      704.75      732.80     11.92 o 
   1  17   5       75.77       70.98      7.13 o 
   2  17   5       15.64       22.81      6.58 o 
   3  17   5        7.12       -4.46      7.21 o 
   4  17   5       27.42       39.42      7.23 o 
  -4  18   5      268.33      198.99     12.46 o 
  -3  18   5       48.17       62.14      8.29 o 
  -2  18   5      135.56      146.24      9.27 o 
  -1  18   5       23.09       41.64      8.22 o 
   0  18   5      103.46      100.20      7.91 o 
   1  18   5      108.53      121.56      7.68 o 
   2  18   5       14.48       16.61      7.28 o 
 -12   0   6       13.93       44.43     27.92 o 
 -10   0   6      121.70       85.34      8.90 o 
  -8   0   6        3.33       -1.54      9.97 o 
  -6   0   6       38.58       30.65      9.32 o 
  -4   0   6      300.06      259.91     13.15 o 
  -2   0   6     4088.55     4481.30     70.93 o 
   0   0   6      399.92      347.87     18.10 o 
   2   0   6      239.61      258.21     13.26 o 
   4   0   6     3980.98     3894.05    121.21 o 
   6   0   6     1851.57     1796.27     17.38 o 
   8   0   6       32.28       21.68      8.89 o 
  10   0   6       94.83       75.21      9.73 o 
 -11   1   6      239.23      256.30      7.97 o 
 -10   1   6       25.56       23.38      6.75 o 
  -9   1   6      258.78      259.76      7.11 o 
  -8   1   6     2043.23     1969.99     23.07 o 
  -7   1   6      281.80      254.02      7.54 o 
  -6   1   6      537.20      543.14      9.08 o 
  -5   1   6        0.14        5.93      7.56 o 
  -4   1   6      210.52      286.61     10.60 o 
  -3   1   6      373.37      391.68     18.97 o 
  -2   1   6      327.94      314.29     16.20 o 
  -1   1   6      234.33      266.91     12.79 o 
   0   1   6     1078.91     1176.29     18.97 o 
   1   1   6      277.96      314.44     12.10 o 
   2   1   6      282.07      325.11      9.50 o 
   3   1   6       35.67       47.65      6.79 o 
   4   1   6       38.58       59.69      6.27 o 
   5   1   6      294.42      275.15      7.73 o 
   6   1   6      398.91      391.92     10.55 o 
   7   1   6        0.59       12.73      6.98 o 
   8   1   6       52.47       57.32      7.46 o 
   9   1   6      369.28      356.75     10.99 o 
  10   1   6       64.27       55.91      7.74 o 
 -11   2   6      160.79      152.30      7.27 o 
 -10   2   6        6.83        9.85      7.77 o 
  -9   2   6       40.68       45.99      6.84 o 
  -8   2   6       54.25       58.44      7.31 o 
  -7   2   6       67.03       70.18      6.99 o 
  -6   2   6        5.52       18.27      6.52 o 
  -5   2   6      142.68      129.93      7.61 o 
  -4   2   6      656.12      698.20     10.80 o 
  -3   2   6     2682.10     2578.07     30.11 o 
  -2   2   6      858.41      959.32     13.64 o 
  -1   2   6    10396.19     9721.91    112.01 o 
   0   2   6        3.07       10.19      8.44 o 
   1   2   6     1166.30     1259.39     27.58 o 
   2   2   6      172.16      198.06      7.48 o 
   3   2   6       65.30       45.44      8.08 o 
   4   2   6       16.74        7.77      6.08 o 
   5   2   6     1046.89     1100.16     23.09 o 
   6   2   6     1255.52     1249.14     31.13 o 
   7   2   6        7.67        9.83      6.78 o 
   8   2   6        1.66       15.90      6.92 o 
   9   2   6      125.79      128.01      7.16 o 
  10   2   6       40.10       38.98      7.92 o 
 -11   3   6        0.20       -5.68      7.73 o 
 -10   3   6        2.23       -4.96      7.59 o 
  -9   3   6       16.84       25.18      6.52 o 
  -8   3   6      461.65      479.22     10.57 o 
  -7   3   6       18.61        8.16      6.31 o 
  -6   3   6      735.49      718.58     13.64 o 
  -5   3   6        2.23        2.79      6.78 o 
  -4   3   6     4891.44     5032.35     48.03 o 
  -3   3   6      456.26      418.28      8.82 o 
  -2   3   6      439.78      457.62      9.73 o 
  -1   3   6     1443.54     1511.83     14.85 o 
   0   3   6       95.03       74.16      8.45 o 
   1   3   6      161.06      135.68      8.62 o 
   2   3   6     4220.05     4295.23     53.78 o 
   3   3   6       16.56       38.32      6.11 o 
   4   3   6      575.85      543.39      8.86 o 
   5   3   6      135.24      141.22      7.95 o 
   6   3   6       16.09       18.55      7.28 o 
   7   3   6       56.77       52.01      7.22 o 
   8   3   6      146.36      142.15      9.92 o 
   9   3   6      386.65      352.87      9.52 o 
  10   3   6      617.41      600.68      9.89 o 
 -11   4   6      124.91      133.32      7.44 o 
 -10   4   6       37.32       36.07      6.89 o 
  -9   4   6      112.15      120.94      6.98 o 
  -8   4   6       18.70       25.91      6.85 o 
  -7   4   6      561.17      597.56      9.42 o 
  -6   4   6      512.67      508.62      8.86 o 
  -5   4   6       45.36       44.48      6.65 o 
  -4   4   6      117.90      122.17      7.60 o 
  -3   4   6      892.64      804.07     16.94 o 
  -2   4   6      116.80      129.22      7.48 o 
  -1   4   6       97.59       70.19      7.46 o 
   0   4   6      177.19      149.41      9.39 o 
   1   4   6     2910.38     2749.85    101.98 o 
   2   4   6      871.71      839.94     11.84 o 
   3   4   6     1099.38     1058.02     13.50 o 
   4   4   6        1.81        2.81      6.50 o 
   5   4   6       43.78       31.17      5.83 o 
   6   4   6      485.46      509.34     10.73 o 
   7   4   6      471.58      459.13      8.73 o 
   8   4   6      508.32      509.43      8.13 o 
   9   4   6       74.62       96.42      9.13 o 
  10   4   6      219.01      229.97      8.82 o 
 -11   5   6      107.30      122.16      7.93 o 
 -10   5   6       56.88       69.77      7.13 o 
  -9   5   6      466.72      435.76      8.40 o 
  -8   5   6       55.51       46.00      7.30 o 
  -7   5   6     1080.10     1077.00     17.25 o 
  -6   5   6      208.54      222.25      7.26 o 
  -5   5   6     1318.08     1310.08     12.75 o 
  -4   5   6       75.52       67.30      6.48 o 
  -3   5   6       70.55       49.49      6.57 o 
  -2   5   6        0.13        2.97      7.80 o 
  -1   5   6     3007.73     3011.96     24.38 o 
   0   5   6      767.14      896.43     11.55 o 
   1   5   6       52.26       62.68      7.55 o 
   2   5   6        0.32       -2.70      6.10 o 
   3   5   6      797.40      912.94     19.33 o 
   4   5   6      265.75      268.97      6.97 o 
   5   5   6       53.61       66.75      5.90 o 
   6   5   6        1.47       -0.62      6.13 o 
   7   5   6       34.17       43.86      6.92 o 
   8   5   6        1.57        5.84      7.25 o 
   9   5   6      615.62      679.91     13.62 o 
  10   5   6        4.57       -1.07      7.80 o 
 -11   6   6       30.59       27.10      7.44 o 
 -10   6   6       64.64       67.31      7.50 o 
  -9   6   6      458.18      437.30     11.02 o 
  -8   6   6      240.07      261.35      8.06 o 
  -7   6   6       74.20       75.84      6.85 o 
  -6   6   6     1812.65     1735.43     30.07 o 
  -5   6   6      365.50      322.12      8.20 o 
  -4   6   6      271.60      216.52      7.88 o 
  -3   6   6      371.86      404.31      7.95 o 
  -2   6   6      796.15      734.41     10.10 o 
  -1   6   6      878.68      993.08     15.20 o 
   0   6   6      395.27      369.22      9.21 o 
   1   6   6     2515.45     2549.51     28.58 o 
   2   6   6     1304.53     1260.39     22.20 o 
   3   6   6      374.34      404.77     10.01 o 
   4   6   6      348.05      340.84      8.69 o 
   5   6   6      420.69      378.21      7.71 o 
   6   6   6      192.57      182.84      7.30 o 
   7   6   6       21.25       16.54      6.22 o 
   8   6   6        1.13       -4.94      6.58 o 
   9   6   6      174.25      188.87      8.66 o 
  10   6   6      106.36      124.39      9.48 o 
 -11   7   6       60.90       73.77      7.20 o 
 -10   7   6      138.03      141.24      8.27 o 
  -9   7   6      261.47      226.36      9.22 o 
  -8   7   6     1079.44     1059.50     12.33 o 
  -7   7   6      578.52      588.11     10.71 o 
  -6   7   6     1250.01     1260.56     23.26 o 
  -5   7   6      170.82      170.05      7.49 o 
  -4   7   6      102.24      123.17      6.78 o 
  -3   7   6      701.27      679.30     12.37 o 
  -2   7   6      108.97      106.84      6.93 o 
  -1   7   6     1479.04     1623.37     17.59 o 
   0   7   6     1844.08     1903.93     36.15 o 
   1   7   6      126.06      147.54      6.77 o 
   2   7   6        0.93        2.70      5.93 o 
   3   7   6        0.00        7.00      6.24 o 
   4   7   6     1057.29     1059.64     20.85 o 
   5   7   6      454.36      420.82      9.94 o 
   6   7   6       93.65      100.65      6.62 o 
   7   7   6       15.06       25.04      6.87 o 
   8   7   6        7.01       14.30      7.09 o 
   9   7   6        2.55        9.07      8.63 o 
 -10   8   6      129.94      101.73      7.87 o 
  -9   8   6       18.01       26.71      7.13 o 
  -8   8   6       61.48       64.23      7.05 o 
  -7   8   6       80.28       76.96      6.45 o 
  -6   8   6      828.43      808.94     16.58 o 
  -5   8   6      904.08      858.97     13.04 o 
  -4   8   6      142.56      144.37      6.85 o 
  -3   8   6       45.75       65.81      6.02 o 
  -2   8   6      370.82      369.35      7.12 o 
  -1   8   6       21.18       29.30      5.93 o 
   0   8   6       77.67       67.06      5.93 o 
   1   8   6      381.82      356.94      7.00 o 
   2   8   6       97.96      103.98      6.17 o 
   3   8   6     1755.13     1740.83     26.34 o 
   4   8   6     1399.97     1301.99     20.65 o 
   5   8   6      533.03      536.38      9.89 o 
   6   8   6       38.61       38.99      6.32 o 
   7   8   6       15.42       25.15      7.28 o 
   8   8   6       59.47       66.09      7.74 o 
   9   8   6      337.33      311.63      9.10 o 
 -10   9   6      154.04      151.44      7.88 o 
  -9   9   6        8.09       11.37      6.93 o 
  -8   9   6      334.42      343.09      9.67 o 
  -7   9   6       21.05       12.79      6.41 o 
  -6   9   6       81.15       79.98      7.52 o 
  -5   9   6        4.40       -0.66      6.56 o 
  -4   9   6      437.00      416.68      7.69 o 
  -3   9   6        8.12       13.42      5.57 o 
  -2   9   6      155.82      169.30      6.86 o 
  -1   9   6       71.42       83.90      6.29 o 
   0   9   6        0.03       -4.17      6.25 o 
   1   9   6       46.20       53.72      6.10 o 
   2   9   6        0.55       -1.96      5.90 o 
   3   9   6      137.17      133.85      7.29 o 
   4   9   6     1256.79     1296.36     22.77 o 
   5   9   6       69.70       65.78      7.00 o 
   6   9   6      629.14      586.00     13.82 o 
   7   9   6       65.74       56.55      6.79 o 
   8   9   6       90.11       77.40      7.24 o 
   9   9   6       63.55       63.96      7.76 o 
 -10  10   6       63.87       76.77      8.05 o 
  -9  10   6       14.64       29.86      7.21 o 
  -8  10   6       17.16       27.26      7.15 o 
  -7  10   6       79.31       96.99      7.08 o 
  -6  10   6        0.09        8.90      6.71 o 
  -5  10   6      200.13      181.78      7.15 o 
  -4  10   6        5.81        8.61      6.77 o 
  -3  10   6       89.58      101.26      6.76 o 
  -2  10   6      298.84      264.85      7.35 o 
  -1  10   6      334.68      351.44      7.51 o 
   0  10   6     2451.45     2410.10     25.78 o 
   1  10   6      865.27      782.15     14.61 o 
   2  10   6       20.29       27.69      6.00 o 
   3  10   6      302.85      330.83      7.90 o 
   4  10   6        1.37       12.30      6.12 o 
   5  10   6      407.01      390.50      8.00 o 
   6  10   6        0.05        0.86      6.42 o 
   7  10   6        2.62       -3.41      7.22 o 
   8  10   6       32.71       53.83      6.75 o 
  -9  11   6        9.27        8.16      7.28 o 
  -8  11   6       63.14       69.18      7.65 o 
  -7  11   6        9.59       15.67      6.73 o 
  -6  11   6       30.50       55.59      6.49 o 
  -5  11   6     1492.37     1436.86     20.38 o 
  -4  11   6       16.93        9.73      6.51 o 
  -3  11   6      340.33      351.29      7.75 o 
  -2  11   6      214.03      226.17      7.43 o 
  -1  11   6        2.52       13.20      6.40 o 
   0  11   6      587.41      583.72      8.90 o 
   1  11   6      925.67      893.94     12.96 o 
   2  11   6       57.39       58.46      6.52 o 
   3  11   6       25.59       46.93      5.94 o 
   4  11   6      181.24      197.23      7.86 o 
   5  11   6      443.77      444.82      8.81 o 
   6  11   6       30.03       14.97      6.46 o 
   7  11   6      216.50      202.41      8.19 o 
   8  11   6       14.54       21.42      8.58 o 
  -9  12   6        4.67       10.36      7.93 o 
  -8  12   6      108.76      116.58      7.20 o 
  -7  12   6       29.92       28.55      6.81 o 
  -6  12   6      668.33      611.92      9.35 o 
  -5  12   6      110.10      124.95      9.02 o 
  -4  12   6       22.14       24.13      6.92 o 
  -3  12   6      236.63      210.17      8.39 o 
  -2  12   6        5.13        7.66      6.36 o 
  -1  12   6      247.77      242.16      8.67 o 
   0  12   6      146.32      150.22     11.35 o 
   1  12   6      103.58      104.14      6.98 o 
   2  12   6     3429.00     3336.92     40.07 o 
   3  12   6      191.54      183.17      7.74 o 
   4  12   6      486.28      441.63      8.30 o 
   5  12   6     1660.83     1631.41     20.81 o 
   6  12   6       29.10       32.36      6.63 o 
   7  12   6        0.02       -1.80      7.05 o 
   8  12   6      128.00      134.27     27.33 o 
  -8  13   6       79.47       94.33      7.87 o 
  -7  13   6      558.44      591.25      9.29 o 
  -6  13   6       92.54       97.47      7.62 o 
  -5  13   6       27.15       37.17      6.28 o 
  -4  13   6      106.99       91.97      6.82 o 
  -3  13   6        0.83        9.94      6.83 o 
  -2  13   6      846.02      890.33     15.27 o 
  -1  13   6      264.80      275.76     12.72 o 
   0  13   6       61.42       80.65      6.83 o 
   1  13   6       29.59       32.63      6.81 o 
   2  13   6       57.33       67.05      6.38 o 
   3  13   6       59.19       60.50      7.16 o 
   4  13   6       17.74       19.52      6.69 o 
   5  13   6      166.76      159.53      6.33 o 
   6  13   6      282.72      300.67      7.99 o 
   7  13   6        9.64       26.84      7.20 o 
  -8  14   6        1.68        9.91      8.10 o 
  -7  14   6       18.48       23.06      6.98 o 
  -6  14   6        1.49        3.77      7.71 o 
  -5  14   6      148.17      156.42      7.38 o 
  -4  14   6        1.32       -0.58      6.16 o 
  -3  14   6       23.13       25.14      6.34 o 
  -2  14   6       12.26       14.36      6.97 o 
  -1  14   6      433.59      403.62     12.05 o 
   0  14   6        6.28       13.01      7.35 o 
   1  14   6      301.06      294.33      8.32 o 
   2  14   6        9.54       17.66      6.29 o 
   3  14   6      800.99      811.33     13.47 o 
   4  14   6        8.89       13.25      6.91 o 
   5  14   6      407.66      366.85      7.48 o 
   6  14   6      194.15      190.52      7.87 o 
  -7  15   6      250.05      265.16      9.15 o 
  -6  15   6      126.89      134.92      8.65 o 
  -5  15   6      395.91      380.30     11.29 o 
  -4  15   6      124.94      131.94      7.59 o 
  -3  15   6       44.37       46.78      6.34 o 
  -2  15   6       97.25      106.10      7.72 o 
  -1  15   6      131.29      133.57      8.28 o 
   0  15   6      328.24      324.29      8.14 o 
   1  15   6       62.55       75.17      7.02 o 
   2  15   6       31.87       33.58      7.06 o 
   3  15   6        2.92        2.89      6.17 o 
   4  15   6       49.55       52.73      6.57 o 
   5  15   6      227.18      228.79      8.21 o 
   6  15   6       24.07       20.44     14.99 o 
  -6  16   6       12.47       15.31      6.35 o 
  -5  16   6        0.02       10.28      6.96 o 
  -4  16   6       15.59       11.63      7.09 o 
  -3  16   6       55.86       67.55      6.65 o 
  -2  16   6      543.50      496.71      9.15 o 
  -1  16   6       12.37       25.24      7.53 o 
   0  16   6      550.87      539.31     15.31 o 
   1  16   6        0.01        7.28      7.09 o 
   2  16   6       24.05       33.81      6.83 o 
   3  16   6        8.04        8.33      6.63 o 
   4  16   6      102.21       97.43      7.51 o 
   5  16   6      133.80      145.53      8.76 o 
  -5  17   6      277.86      259.25      8.95 o 
  -4  17   6        0.30        0.70      7.23 o 
  -3  17   6      708.87      726.86     15.48 o 
  -2  17   6       66.22       77.98      7.10 o 
  -1  17   6       90.50       77.20      8.32 o 
   0  17   6       78.72       79.55      8.57 o 
   1  17   6        3.33        8.81      9.67 o 
   2  17   6       24.84       22.05      7.66 o 
   3  17   6      213.73      214.98      7.50 o 
  -3  18   6       19.06       18.93      7.85 o 
  -2  18   6      332.30      345.53      9.33 o 
  -1  18   6      126.64      153.43     11.53 o 
   0  18   6      260.05      270.75      8.84 o 
   1  18   6       33.10       30.02      7.78 o 
   2  18   6       31.91       54.67     15.68 o 
 -11   0   7      536.22      535.89     18.36 o 
  -9   0   7       97.78      112.36      8.74 o 
  -7   0   7      629.71      531.57     11.96 o 
  -5   0   7      934.53      782.63     22.35 o 
  -3   0   7     9437.14     9329.62     58.97 o 
  -1   0   7     4237.43     4207.34     47.14 o 
   1   0   7      153.72      155.64     16.21 o 
   3   0   7      609.44      704.36     15.37 o 
   5   0   7        4.34        8.80     11.26 o 
   7   0   7      720.39      746.84     18.97 o 
   9   0   7      613.12      597.81     15.39 o 
 -11   1   7      454.92      426.40      9.10 o 
 -10   1   7       16.70       14.68      6.64 o 
  -9   1   7        3.33       11.10      7.29 o 
  -8   1   7     1060.71     1054.00     10.37 o 
  -7   1   7      158.38      169.83      8.81 o 
  -6   1   7      585.21      579.51     10.82 o 
  -5   1   7      158.36      173.12      8.56 o 
  -4   1   7      719.93      725.81     14.56 o 
  -3   1   7     1552.50     1559.21     31.98 o 
  -2   1   7     5281.92     5446.71     93.91 o 
  -1   1   7     1375.56     1355.04     33.47 o 
   0   1   7      111.82      124.77     10.19 o 
   1   1   7       65.34       77.63      8.85 o 
   2   1   7      231.18      230.22      8.67 o 
   3   1   7     1157.80     1146.02     15.67 o 
   4   1   7      185.50      189.14      7.61 o 
   5   1   7        3.75        9.08      7.89 o 
   6   1   7      311.47      322.98      7.66 o 
   7   1   7      503.62      528.25     11.33 o 
   8   1   7        2.30        5.37      6.63 o 
   9   1   7       18.40       13.76      7.30 o 
  10   1   7      122.08      123.72      8.34 o 
 -11   2   7        0.31        4.60      7.17 o 
 -10   2   7      164.75      165.30      7.27 o 
  -9   2   7      231.83      228.98      7.88 o 
  -8   2   7      551.20      548.60      8.99 o 
  -7   2   7       60.68       84.37      6.57 o 
  -6   2   7      784.51      726.17     11.01 o 
  -5   2   7        2.98        5.34      6.29 o 
  -4   2   7      415.57      365.96      8.99 o 
  -3   2   7     1275.78     1088.03     14.94 o 
  -2   2   7      290.25      332.54      9.89 o 
  -1   2   7     3074.57     2923.61     34.79 o 
   0   2   7      422.56      276.50      9.97 o 
   1   2   7      947.86      984.46     17.84 o 
   2   2   7      955.68      940.78     12.41 o 
   3   2   7      104.74       97.23      8.81 o 
   4   2   7        5.98       12.08      6.55 o 
   5   2   7     1621.29     1602.50     26.60 o 
   6   2   7        8.00       13.92      7.13 o 
   7   2   7      108.45      112.73      8.65 o 
   8   2   7       31.63       48.21      7.68 o 
   9   2   7       33.89       19.24      7.67 o 
  10   2   7        0.95       -6.03      7.82 o 
 -11   3   7        3.50        0.71      7.22 o 
 -10   3   7      179.57      190.39      7.25 o 
  -9   3   7        0.74        7.95      6.74 o 
  -8   3   7       31.39       37.25      6.72 o 
  -7   3   7     1241.52     1198.39     19.26 o 
  -6   3   7       29.79       42.09      6.87 o 
  -5   3   7        0.28       -0.58      6.67 o 
  -4   3   7        6.11       10.42      6.82 o 
  -3   3   7        0.41        8.85      7.16 o 
  -2   3   7      296.81      360.28      9.72 o 
  -1   3   7     2594.94     2542.46     33.35 o 
   0   3   7       84.75       92.63     10.71 o 
   1   3   7        3.64        6.52      8.11 o 
   2   3   7     2291.39     2202.72     27.20 o 
   3   3   7       10.48       22.30      6.57 o 
   4   3   7     1391.86     1497.68     26.01 o 
   5   3   7     1231.28     1162.43     21.23 o 
   6   3   7      870.85      842.39     15.58 o 
   7   3   7     1783.01     1748.19     17.14 o 
   8   3   7       56.29       49.11      8.51 o 
   9   3   7        1.26        4.33      7.17 o 
  10   3   7       54.99       76.97      7.47 o 
 -11   4   7       12.79       19.95      6.95 o 
 -10   4   7       93.78       81.51      7.41 o 
  -9   4   7        8.89       13.14      7.08 o 
  -8   4   7       96.76       98.63      6.31 o 
  -7   4   7      741.60      747.03     12.01 o 
  -6   4   7      422.70      413.01      9.01 o 
  -5   4   7      332.05      353.22     11.36 o 
  -4   4   7      478.70      459.93      9.41 o 
  -3   4   7        0.21        6.94      6.51 o 
  -2   4   7       11.46       12.17      7.29 o 
  -1   4   7       86.06       80.74      8.59 o 
   0   4   7     5376.62     5556.85     50.38 o 
   1   4   7      230.65      196.96      8.87 o 
   2   4   7        0.05        1.25      6.87 o 
   3   4   7       76.54       82.42      6.54 o 
   4   4   7      530.31      536.42      8.79 o 
   5   4   7        2.25       -1.79      5.14 o 
   6   4   7       12.38       18.04      6.83 o 
   7   4   7      109.37       96.45      7.87 o 
   8   4   7        1.31       10.36      6.43 o 
   9   4   7        1.39       10.81      7.89 o 
  10   4   7        8.68       12.79     14.22 o 
 -11   5   7      164.15      180.30      8.17 o 
 -10   5   7       25.07       22.53      6.68 o 
  -9   5   7      451.31      475.08      8.69 o 
  -8   5   7      311.56      287.14      9.31 o 
  -7   5   7        0.60        5.07      6.29 o 
  -6   5   7      106.66      119.97      7.63 o 
  -5   5   7        0.78        2.88      6.03 o 
  -4   5   7       23.72       28.55      6.42 o 
  -3   5   7      141.35      114.13      7.27 o 
  -2   5   7       42.78       55.72      7.72 o 
  -1   5   7      945.96      924.91     12.25 o 
   0   5   7      927.79      959.64     20.21 o 
   1   5   7      129.06      103.95      9.12 o 
   2   5   7      228.46      253.03      8.69 o 
   3   5   7        2.66        3.56      5.98 o 
   4   5   7      360.03      378.35      8.39 o 
   5   5   7      126.87      121.21      6.95 o 
   6   5   7      835.82      853.64     23.65 o 
   7   5   7       84.30       86.95      7.40 o 
   8   5   7      226.70      213.87      8.21 o 
   9   5   7        2.69       14.57      8.86 o 
 -11   6   7       55.33       67.59      8.47 o 
 -10   6   7      205.68      209.74      8.01 o 
  -9   6   7      106.55       84.82      7.70 o 
  -8   6   7       11.89       13.01      7.27 o 
  -7   6   7     1313.39     1280.05     22.08 o 
  -6   6   7       53.58       40.76      7.45 o 
  -5   6   7       29.25       20.01      6.36 o 
  -4   6   7      143.59      124.75      7.49 o 
  -3   6   7      102.62      101.87      7.62 o 
  -2   6   7      348.47      343.45      9.03 o 
  -1   6   7      860.45      794.14     10.75 o 
   0   6   7      158.09      153.47      8.28 o 
   1   6   7        1.95        6.43      5.65 o 
   2   6   7      327.60      315.47      8.10 o 
   3   6   7      668.44      667.47     10.74 o 
   4   6   7       40.64       43.69      6.09 o 
   5   6   7        1.81        6.66      6.48 o 
   6   6   7      401.44      399.30     13.46 o 
   7   6   7        6.32       14.95      7.75 o 
   8   6   7       23.45       14.14      8.21 o 
   9   6   7        1.90       13.57      7.26 o 
 -10   7   7        0.78        0.28      6.83 o 
  -9   7   7       95.43       91.99      7.51 o 
  -8   7   7       23.91       26.81      6.86 o 
  -7   7   7       98.50      103.77      7.18 o 
  -6   7   7       49.38       51.66      6.74 o 
  -5   7   7     1551.66     1594.62     19.41 o 
  -4   7   7      205.06      173.74      7.47 o 
  -3   7   7      560.72      604.89      9.67 o 
  -2   7   7       88.72       96.02      6.51 o 
  -1   7   7      555.02      505.77      9.83 o 
   0   7   7      167.05      158.63      7.39 o 
   1   7   7      613.07      603.47      8.94 o 
   2   7   7      451.82      406.94     11.06 o 
   3   7   7     1499.74     1481.70     11.47 o 
   4   7   7      544.90      455.27      8.79 o 
   5   7   7      310.14      291.59      7.29 o 
   6   7   7      205.89      181.98      7.21 o 
   7   7   7      164.77      190.12      8.52 o 
   8   7   7       94.54       97.17      7.73 o 
   9   7   7       48.05       54.49      7.96 o 
 -10   8   7      321.88      329.73     10.29 o 
  -9   8   7        0.07       16.40      7.19 o 
  -8   8   7        0.29       17.10      6.53 o 
  -7   8   7      277.50      278.58      8.26 o 
  -6   8   7      801.44      781.64     12.64 o 
  -5   8   7      553.38      524.66     10.64 o 
  -4   8   7      455.50      436.67      8.24 o 
  -3   8   7      325.71      319.65      7.88 o 
  -2   8   7      245.30      220.32      7.22 o 
  -1   8   7      151.60      175.17      7.32 o 
   0   8   7      523.25      481.79      8.64 o 
   1   8   7       12.20        8.83      5.81 o 
   2   8   7      658.71      633.51     11.24 o 
   3   8   7       22.24       22.18      6.38 o 
   4   8   7        1.04       31.42      6.75 o 
   5   8   7      277.21      255.40      8.71 o 
   6   8   7       38.86       30.41      6.57 o 
   7   8   7       73.77       79.99      7.35 o 
   8   8   7        2.56        0.65      7.47 o 
   9   8   7      145.71      146.39      9.34 o 
 -10   9   7        0.11        3.70      8.04 o 
  -9   9   7      214.17      205.04      7.57 o 
  -8   9   7       10.33       13.77      6.44 o 
  -7   9   7       15.61       28.71      7.14 o 
  -6   9   7      115.44      109.32      6.79 o 
  -5   9   7        7.87       12.23      7.92 o 
  -4   9   7       18.51       20.39      6.50 o 
  -3   9   7      624.60      618.02      8.71 o 
  -2   9   7       12.92       20.47      5.76 o 
  -1   9   7       87.59       95.36      6.61 o 
   0   9   7      102.41      103.44      6.73 o 
   1   9   7      482.65      408.81      8.31 o 
   2   9   7      651.94      603.78     11.54 o 
   3   9   7      306.85      311.28      8.72 o 
   4   9   7      176.22      143.13      6.71 o 
   5   9   7     1206.41     1201.13     19.33 o 
   6   9   7        3.89        2.42      6.71 o 
   7   9   7        0.95        6.11      7.10 o 
   8   9   7        0.75        7.91      8.96 o 
  -9  10   7       43.43       65.38      7.38 o 
  -8  10   7      779.16      741.19     13.16 o 
  -7  10   7       64.89       66.08      6.77 o 
  -6  10   7       19.70       23.72      6.09 o 
  -5  10   7     1391.13     1321.28     24.91 o 
  -4  10   7      169.76      183.14      7.52 o 
  -3  10   7      182.71      180.06      6.75 o 
  -2  10   7       39.57       55.04      6.62 o 
  -1  10   7      205.76      181.26      6.95 o 
   0  10   7      920.89      914.09     14.48 o 
   1  10   7       69.18       79.07      6.99 o 
   2  10   7      527.16      520.33      9.50 o 
   3  10   7      597.51      600.55     11.53 o 
   4  10   7      286.41      252.48      7.12 o 
   5  10   7       23.00       13.94      6.32 o 
   6  10   7       92.41       94.83      6.39 o 
   7  10   7        2.39        3.51      6.91 o 
   8  10   7       66.31       70.02      7.67 o 
  -9  11   7       26.51       39.23      7.37 o 
  -8  11   7       79.88       81.42      7.43 o 
  -7  11   7        0.03       -2.39      7.63 o 
  -6  11   7      132.64      153.06      6.90 o 
  -5  11   7       59.50       58.10      6.49 o 
  -4  11   7      172.03      170.07      7.23 o 
  -3  11   7      643.35      629.69     12.51 o 
  -2  11   7      264.55      311.22      8.17 o 
  -1  11   7      385.76      388.16      8.55 o 
   0  11   7       47.48       55.43      7.08 o 
   1  11   7      146.35      152.98      7.05 o 
   2  11   7      322.11      337.78      7.47 o 
   3  11   7       45.80       54.22      6.88 o 
   4  11   7      257.70      241.37      7.71 o 
   5  11   7       21.06       12.84      6.45 o 
   6  11   7      363.39      373.09      8.43 o 
   7  11   7        3.67        3.73      7.46 o 
   8  11   7      427.20      444.94     18.79 o 
  -9  12   7       82.19       80.30     19.56 o 
  -8  12   7        1.87        8.30      7.20 o 
  -7  12   7      315.12      298.64      7.97 o 
  -6  12   7      125.77      119.42      7.41 o 
  -5  12   7        7.72        9.37      6.55 o 
  -4  12   7      343.15      312.58      7.93 o 
  -3  12   7       25.93       23.28      6.31 o 
  -2  12   7       65.64       72.77      6.25 o 
  -1  12   7     1903.12     1984.08     19.21 o 
   0  12   7       12.75       50.89     12.28 o 
   1  12   7     1920.29     1896.34     22.81 o 
   2  12   7        0.04        1.94      6.66 o 
   3  12   7      384.50      385.44      7.66 o 
   4  12   7      104.53      122.81      6.38 o 
   5  12   7      109.13       95.87      6.97 o 
   6  12   7       33.61       31.64      6.49 o 
   7  12   7       17.48       12.92      7.44 o 
  -8  13   7       11.67       14.65      7.58 o 
  -7  13   7       81.21       87.43      7.42 o 
  -6  13   7      584.65      586.47     11.13 o 
  -5  13   7        2.02       15.70      6.89 o 
  -4  13   7      187.05      196.62      8.57 o 
  -3  13   7      569.31      569.57     13.61 o 
  -2  13   7      324.02      297.60     13.42 o 
  -1  13   7      337.44      320.12     11.49 o 
   0  13   7      230.54      235.32      8.05 o 
   1  13   7      258.40      232.11      7.92 o 
   2  13   7       87.31       99.43      6.95 o 
   3  13   7        1.25       -5.27      6.34 o 
   4  13   7       45.11       33.24      6.59 o 
   5  13   7      158.19      157.84      6.29 o 
   6  13   7      158.17      127.06      7.64 o 
  -7  14   7       32.09       27.55      7.74 o 
  -6  14   7      402.91      390.82      8.93 o 
  -5  14   7      224.94      227.37      7.65 o 
  -4  14   7      196.08      203.04      7.41 o 
  -3  14   7        7.92       10.55      6.65 o 
  -2  14   7      516.59      497.79      8.96 o 
  -1  14   7       72.61       79.62      6.84 o 
   0  14   7      362.77      367.30      9.80 o 
   1  14   7       42.56       40.23      6.43 o 
   2  14   7       55.49       64.30      7.40 o 
   3  14   7      172.27      184.12      7.20 o 
   4  14   7      417.14      356.94      8.94 o 
   5  14   7      103.54      116.99      7.09 o 
   6  14   7       23.13       22.92      7.04 o 
  -6  15   7        2.55        5.16      6.59 o 
  -5  15   7        2.37        9.15      7.14 o 
  -4  15   7       34.64       27.89      7.67 o 
  -3  15   7      317.87      336.62      8.35 o 
  -2  15   7      418.67      407.64      8.83 o 
  -1  15   7       18.87       14.82      6.77 o 
   0  15   7       24.17       35.12      7.35 o 
   1  15   7      507.43      499.30      8.88 o 
   2  15   7        4.94       15.87      7.15 o 
   3  15   7       48.46       47.89      6.38 o 
   4  15   7       29.43       40.39      6.72 o 
   5  15   7      386.29      340.55      7.81 o 
  -5  16   7       80.09       68.53      8.00 o 
  -4  16   7      307.89      315.05     11.47 o 
  -3  16   7       90.13       82.59      7.71 o 
  -2  16   7        0.02       -0.02      8.07 o 
  -1  16   7      188.08      199.52      7.99 o 
   0  16   7       95.80      110.94     12.41 o 
   1  16   7        4.20       11.74      6.62 o 
   2  16   7      182.46      157.00      8.14 o 
   3  16   7      281.69      275.99      7.42 o 
   4  16   7       95.50      126.11      7.95 o 
  -4  17   7       65.50       68.69      7.01 o 
  -3  17   7      119.93      141.92      8.30 o 
  -2  17   7      334.95      344.35     11.45 o 
  -1  17   7        1.27        9.03      7.16 o 
   0  17   7       64.01       77.88      8.31 o 
   1  17   7       15.38       22.61      7.75 o 
   2  17   7        4.60       14.54      8.48 o 
   3  17   7       25.05       15.43     11.37 o 
  -2  18   7        9.34        5.47     25.08 o 
  -1  18   7       12.46       10.79      9.24 o 
   0  18   7       98.32       79.19     11.84 o 
 -10   0   8       56.86       68.09      9.52 o 
  -8   0   8     1242.80     1160.43     16.74 o 
  -6   0   8     4140.88     4080.27     66.98 o 
  -4   0   8      558.55      453.87     16.36 o 
  -2   0   8      199.60      174.63     15.79 o 
   0   0   8      724.00      727.96     19.76 o 
   2   0   8      472.68      503.51     20.64 o 
   4   0   8      531.91      501.64     17.68 o 
   6   0   8      953.78      968.96     42.04 o 
   8   0   8      486.76      487.48     13.73 o 
 -11   1   8       30.91       34.92      7.02 o 
 -10   1   8       75.61       80.30      8.54 o 
  -9   1   8        5.35        4.90      6.79 o 
  -8   1   8      134.98      149.34      7.68 o 
  -7   1   8       24.68       30.31      7.46 o 
  -6   1   8       90.30      104.89      7.90 o 
  -5   1   8      357.54      337.91      9.30 o 
  -4   1   8      551.69      505.59     12.25 o 
  -3   1   8        2.46        3.91     10.03 o 
  -2   1   8      124.13      118.44     11.49 o 
  -1   1   8      477.34      410.32     14.50 o 
   0   1   8      968.54     1017.07     14.95 o 
   1   1   8      865.04      851.41     14.60 o 
   2   1   8       70.05       69.78      8.41 o 
   3   1   8        1.85        9.76      7.50 o 
   4   1   8        3.44        4.60      6.22 o 
   5   1   8      169.13      164.40      6.96 o 
   6   1   8       16.76       23.93      7.21 o 
   7   1   8       52.97       58.26      8.51 o 
   8   1   8       78.50       74.08      7.44 o 
   9   1   8       50.85       46.56      9.85 o 
 -11   2   8      440.25      452.85      9.46 o 
 -10   2   8       57.06       62.28      7.65 o 
  -9   2   8      112.64      102.78      7.82 o 
  -8   2   8      262.76      243.93      7.72 o 
  -7   2   8     1571.82     1573.00     16.70 o 
  -6   2   8        1.51       13.37      6.20 o 
  -5   2   8      516.59      513.65      9.78 o 
  -4   2   8      296.53      283.86      9.59 o 
  -3   2   8      132.62      126.74      9.46 o 
  -2   2   8      377.90      373.53     10.67 o 
  -1   2   8      150.53      215.14     10.27 o 
   0   2   8      694.71      709.51     12.22 o 
   1   2   8       28.82       33.70      7.52 o 
   2   2   8      446.75      438.02     11.66 o 
   3   2   8      155.24      158.93      7.80 o 
   4   2   8        1.25       -0.22      6.49 o 
   5   2   8        9.21       23.85      8.19 o 
   6   2   8      556.36      571.50     15.79 o 
   7   2   8      223.80      219.60     12.58 o 
   8   2   8        0.02       -1.76      6.50 o 
   9   2   8       19.92       11.80      8.31 o 
 -11   3   8       13.57       30.25      8.53 o 
 -10   3   8        7.62       10.93      7.59 o 
  -9   3   8      294.63      294.68      8.35 o 
  -8   3   8      115.69      135.00      7.34 o 
  -7   3   8       10.90       12.08      6.83 o 
  -6   3   8      230.56      258.08      7.29 o 
  -5   3   8      975.16     1004.82     11.39 o 
  -4   3   8     2212.92     2092.33     34.56 o 
  -3   3   8      204.56      240.99      9.01 o 
  -2   3   8      269.99      254.57     10.83 o 
  -1   3   8      227.32      261.08     10.90 o 
   0   3   8     1277.67     1167.07     15.51 o 
   1   3   8     1433.33     1493.89     14.59 o 
   2   3   8       99.29      116.57      8.15 o 
   3   3   8      959.10      951.26     18.18 o 
   4   3   8      761.88      716.68     17.96 o 
   5   3   8        8.76       10.80      6.55 o 
   6   3   8      235.31      241.80      7.86 o 
   7   3   8       20.66       27.29      7.41 o 
   8   3   8       47.50       48.04      7.48 o 
   9   3   8       42.30       41.39      8.02 o 
 -11   4   8        7.94        3.78      6.98 o 
 -10   4   8      293.07      290.15      9.08 o 
  -9   4   8        3.19        8.94      6.63 o 
  -8   4   8        4.27        9.71      7.18 o 
  -7   4   8       10.77       13.48      6.44 o 
  -6   4   8      300.77      288.34      8.08 o 
  -5   4   8      686.11      669.95      9.53 o 
  -4   4   8      293.82      248.80      8.91 o 
  -3   4   8      150.72      139.01      7.59 o 
  -2   4   8     1339.88     1376.97     19.72 o 
  -1   4   8      401.78      435.19     10.07 o 
   0   4   8       31.92       50.17      8.32 o 
   1   4   8     1081.75     1079.50     12.37 o 
   2   4   8      849.56      856.92     15.70 o 
   3   4   8      199.94      198.86      7.74 o 
   4   4   8        0.16       -5.21      6.71 o 
   5   4   8       62.67       66.25      6.97 o 
   6   4   8      231.59      243.69      8.59 o 
   7   4   8      469.28      436.49     11.03 o 
   8   4   8        9.46       17.57      7.51 o 
   9   4   8       65.44       89.02      8.56 o 
 -11   5   8       15.04       23.64      7.95 o 
 -10   5   8      191.85      187.21      7.52 o 
  -9   5   8       70.44       69.48      7.26 o 
  -8   5   8        1.23       -1.08      7.01 o 
  -7   5   8      304.45      287.67      9.94 o 
  -6   5   8       24.51       35.95      6.87 o 
  -5   5   8      238.49      225.71      7.74 o 
  -4   5   8       73.17       87.15      7.34 o 
  -3   5   8      991.66     1009.65     12.42 o 
  -2   5   8      818.72      925.67     12.25 o 
  -1   5   8     1455.54     1389.22     20.96 o 
   0   5   8       70.00      108.10      8.08 o 
   1   5   8     1949.64     1999.34     42.28 o 
   2   5   8       65.95       54.10      6.90 o 
   3   5   8     1728.91     1710.86     25.16 o 
   4   5   8      112.74      114.04      7.27 o 
   5   5   8      251.94      265.70      9.86 o 
   6   5   8     1090.58     1028.31     12.42 o 
   7   5   8       16.89       27.90      6.79 o 
   8   5   8        7.45       13.23      7.76 o 
   9   5   8      127.04      123.53      7.88 o 
 -10   6   8      382.73      402.57      9.29 o 
  -9   6   8      112.06      126.93      7.44 o 
  -8   6   8       17.73       20.65      6.37 o 
  -7   6   8      132.23      136.41      7.58 o 
  -6   6   8      219.85      234.76      7.90 o 
  -5   6   8        4.90       -0.69      6.81 o 
  -4   6   8      338.26      363.56     11.13 o 
  -3   6   8       56.40       62.32      7.62 o 
  -2   6   8       19.05       26.52      6.87 o 
  -1   6   8        8.34        5.12      7.91 o 
   0   6   8      375.43      367.50      8.25 o 
   1   6   8     1406.96     1526.57     23.52 o 
   2   6   8       35.75       36.91      8.05 o 
   3   6   8       15.81       12.40      6.47 o 
   4   6   8      360.62      348.52      8.07 o 
   5   6   8      110.78      100.04      6.73 o 
   6   6   8      107.42      109.82      7.17 o 
   7   6   8       53.30       49.70      7.17 o 
   8   6   8       83.70       88.40      8.59 o 
   9   6   8        0.15       -0.25      7.85 o 
 -10   7   8      161.47      194.74      8.55 o 
  -9   7   8        0.62        0.74      7.87 o 
  -8   7   8       97.22       96.17      7.55 o 
  -7   7   8      129.42      137.00      7.40 o 
  -6   7   8      559.60      577.77     13.27 o 
  -5   7   8      910.43      886.79     17.77 o 
  -4   7   8       74.36       62.71      7.42 o 
  -3   7   8      381.72      388.50      9.92 o 
  -2   7   8      898.88      848.86     11.35 o 
  -1   7   8      613.69      611.50      9.37 o 
   0   7   8      795.37      712.00      9.37 o 
   1   7   8      574.85      582.21      9.01 o 
   2   7   8      591.04      582.60      8.80 o 
   3   7   8      777.30      729.79     11.95 o 
   4   7   8       14.90       17.33      6.56 o 
   5   7   8       42.68       45.57      6.09 o 
   6   7   8      229.55      256.49      7.90 o 
   7   7   8      351.73      363.62      8.90 o 
   8   7   8       79.95      107.23      8.99 o 
 -10   8   8        1.27        5.66      7.48 o 
  -9   8   8        2.14       11.46      6.71 o 
  -8   8   8      446.67      453.24      8.90 o 
  -7   8   8      442.18      397.80      8.34 o 
  -6   8   8      104.81      109.21      7.42 o 
  -5   8   8        2.96       18.42      7.56 o 
  -4   8   8       97.99       89.46      8.06 o 
  -3   8   8      444.19      457.43     15.36 o 
  -2   8   8      349.04      343.30      8.02 o 
  -1   8   8      285.29      263.21      7.86 o 
   0   8   8      164.73      171.76      7.03 o 
   1   8   8       17.76        9.91      6.02 o 
   2   8   8      107.55      115.09      7.31 o 
   3   8   8     1528.63     1423.83     21.58 o 
   4   8   8        0.01        2.16      5.72 o 
   5   8   8       66.03       57.19      6.05 o 
   6   8   8      108.33      111.64      6.93 o 
   7   8   8      673.62      669.20     16.16 o 
   8   8   8      247.60      219.56      9.06 o 
 -10   9   8       13.22       29.25      8.30 o 
  -9   9   8        0.40       -4.83      7.75 o 
  -8   9   8       80.13       96.96      7.84 o 
  -7   9   8        9.71       11.06      7.28 o 
  -6   9   8      329.49      325.67      8.76 o 
  -5   9   8        4.90        9.88      8.27 o 
  -4   9   8       49.10       63.12      7.76 o 
  -3   9   8      648.32      635.55      9.49 o 
  -2   9   8      402.32      406.59      8.69 o 
  -1   9   8      415.42      360.81      8.73 o 
   0   9   8     3286.46     3046.59     35.07 o 
   1   9   8      551.30      543.21     11.10 o 
   2   9   8     1684.67     1657.70     14.05 o 
   3   9   8        8.93       10.73      6.13 o 
   4   9   8      212.43      197.29      7.15 o 
   5   9   8       59.45       78.31      6.94 o 
   6   9   8        0.02        6.21      6.15 o 
   7   9   8       11.89       20.82      7.33 o 
   8   9   8      133.68      146.63      8.35 o 
  -9  10   8      148.11      137.10      7.29 o 
  -8  10   8      390.39      373.76      8.27 o 
  -7  10   8        0.29        0.26      6.68 o 
  -6  10   8      833.84      788.34      9.45 o 
  -5  10   8      321.93      362.72      9.49 o 
  -4  10   8      146.77      133.97      6.88 o 
  -3  10   8       66.74       79.19      6.55 o 
  -2  10   8        6.64       12.15      6.57 o 
  -1  10   8       46.01       59.81      6.83 o 
   0  10   8      138.24      136.90      8.15 o 
   1  10   8        2.27        3.96      6.24 o 
   2  10   8        0.27        1.67      6.73 o 
   3  10   8      555.92      541.98      8.56 o 
   4  10   8       27.57       34.35      6.16 o 
   5  10   8       92.83      106.72      6.97 o 
   6  10   8        0.32       -0.05      7.56 o 
   7  10   8      214.29      185.75      7.73 o 
  -9  11   8       35.76       32.36      7.34 o 
  -8  11   8       36.31       42.61      7.23 o 
  -7  11   8      258.02      261.41      8.72 o 
  -6  11   8      118.53      136.77      7.29 o 
  -5  11   8      719.70      732.71     11.02 o 
  -4  11   8      221.72      188.99      7.71 o 
  -3  11   8      106.32      114.06      6.35 o 
  -2  11   8        3.96        9.32      7.73 o 
  -1  11   8        1.35        6.75      6.23 o 
   0  11   8       22.78       29.64      6.76 o 
   1  11   8      343.67      319.95      7.62 o 
   2  11   8      333.12      318.27      8.00 o 
   3  11   8       96.26       81.81      7.39 o 
   4  11   8      275.41      285.86      7.35 o 
   5  11   8        6.63       13.18      6.07 o 
   6  11   8        2.26        2.93      7.14 o 
   7  11   8      223.66      216.58      8.94 o 
  -8  12   8       97.04       93.44      8.41 o 
  -7  12   8      238.64      234.42      7.87 o 
  -6  12   8       40.99       50.88      7.00 o 
  -5  12   8        1.74        8.62      7.64 o 
  -4  12   8       68.03       59.23      7.04 o 
  -3  12   8      114.22      120.40      7.06 o 
  -2  12   8      200.97      197.68      7.73 o 
  -1  12   8      440.17      428.25      9.24 o 
   0  12   8        0.28       25.97      7.12 o 
   1  12   8       19.16       25.86      6.26 o 
   2  12   8       17.69       22.83      6.46 o 
   3  12   8      365.16      387.62      8.39 o 
   4  12   8       73.53       61.71      6.90 o 
   5  12   8        3.14       14.89      6.27 o 
   6  12   8       48.08       61.13      7.52 o 
  -8  13   8       76.03       67.05      7.92 o 
  -7  13   8      121.16      114.73      8.11 o 
  -6  13   8        6.55       16.72      6.65 o 
  -5  13   8       26.38       28.20      6.49 o 
  -4  13   8        3.70        8.67      6.86 o 
  -3  13   8       45.91       53.12      6.78 o 
  -2  13   8      695.54      652.92     11.57 o 
  -1  13   8       23.62       41.99      7.35 o 
   0  13   8      119.99      117.19      8.08 o 
   1  13   8        2.63        5.17      6.92 o 
   2  13   8       47.23       47.58      7.23 o 
   3  13   8      206.46      214.65      7.99 o 
   4  13   8      415.42      408.70      7.80 o 
   5  13   8        1.22        3.32      7.12 o 
   6  13   8       90.59       77.81      7.74 o 
  -7  14   8       15.52       -2.39      8.74 o 
  -6  14   8      198.61      192.97      8.38 o 
  -5  14   8        1.13        7.11      6.81 o 
  -4  14   8        0.61        3.26      7.18 o 
  -3  14   8       11.71       21.13      6.75 o 
  -2  14   8       91.10       90.52      7.86 o 
  -1  14   8       62.09       65.21      7.25 o 
   0  14   8       27.26       26.40      6.81 o 
   1  14   8       31.88       39.89      6.99 o 
   2  14   8       19.53       34.78      7.78 o 
   3  14   8       97.78      117.52      7.08 o 
   4  14   8       19.68       21.20      6.26 o 
   5  14   8       52.41       66.75      7.14 o 
  -6  15   8       47.53       56.46      7.45 o 
  -5  15   8        4.32       16.11      7.16 o 
  -4  15   8      600.68      582.71     10.73 o 
  -3  15   8      114.03      122.88      7.89 o 
  -2  15   8       72.98       70.95      8.36 o 
  -1  15   8        0.14       -5.83      7.01 o 
   0  15   8      477.01      457.78      8.70 o 
   1  15   8        2.62        0.06      7.11 o 
   2  15   8      152.05      150.59      8.20 o 
   3  15   8        0.95       -1.06      7.19 o 
   4  15   8      405.88      358.51      8.15 o 
  -5  16   8       36.31       42.21      7.88 o 
  -4  16   8       12.65        7.86      7.49 o 
  -3  16   8        3.88        9.02      7.79 o 
  -2  16   8       23.17       32.11      7.31 o 
  -1  16   8      227.92      212.29      8.11 o 
   0  16   8        2.45       11.57      7.29 o 
   1  16   8      223.20      221.95     10.14 o 
   2  16   8       75.85       72.18      7.54 o 
   3  16   8       38.46       34.82      6.95 o 
  -3  17   8      658.46      607.83     12.12 o 
  -2  17   8       77.33       91.15      7.69 o 
  -1  17   8      289.25      318.85      9.55 o 
   0  17   8        8.48       11.46      8.09 o 
   1  17   8      441.40      426.59     13.71 o 
 -11   0   9       55.40       65.69     10.86 o 
  -9   0   9      445.26      391.61     11.49 o 
  -7   0   9      194.04      181.37     10.90 o 
  -5   0   9      220.29      353.15     28.06 o 
  -3   0   9      393.65      361.16     19.82 o 
  -1   0   9      304.80      322.77     19.14 o 
   1   0   9       89.39       89.61     21.07 o 
   3   0   9      725.03      702.07     14.69 o 
   5   0   9      638.02      667.14     14.60 o 
   7   0   9        1.40        8.06     11.20 o 
   9   0   9       78.45       83.57     13.05 o 
 -11   1   9        0.48        5.36      6.69 o 
 -10   1   9      239.19      223.76      8.33 o 
  -9   1   9        6.86       13.55      7.25 o 
  -8   1   9      117.00      115.95      7.45 o 
  -7   1   9       38.45       47.37      7.69 o 
  -6   1   9      367.44      332.04     10.04 o 
  -5   1   9     1523.52     1419.90     20.89 o 
  -4   1   9      272.86      266.70     10.12 o 
  -3   1   9      391.17      359.19     11.79 o 
  -2   1   9      543.26      536.64     16.32 o 
  -1   1   9      808.52      881.81     15.60 o 
   0   1   9       29.74       33.49      9.70 o 
   1   1   9        0.14        8.05      8.66 o 
   2   1   9        0.74        4.43      6.99 o 
   3   1   9        9.45       16.04      7.68 o 
   4   1   9      332.09      344.13      8.54 o 
   5   1   9     1250.74     1288.88     17.44 o 
   6   1   9       41.93       51.98      8.36 o 
   7   1   9        8.99       17.58      7.74 o 
   8   1   9      351.84      363.41     16.92 o 
   9   1   9        4.01       -7.97      9.10 o 
 -11   2   9       12.05       17.72      8.12 o 
 -10   2   9       35.56       28.76      7.30 o 
  -9   2   9      262.01      262.66      8.23 o 
  -8   2   9        1.77       13.92      6.64 o 
  -7   2   9      318.29      280.76      7.75 o 
  -6   2   9      737.64      713.36     10.31 o 
  -5   2   9      599.75      561.57     10.91 o 
  -4   2   9        1.93        5.72      7.98 o 
  -3   2   9     3216.83     3253.25     49.43 o 
  -2   2   9       28.38       68.98     16.26 o 
  -1   2   9      253.51      268.56     10.17 o 
   0   2   9      907.13      887.06     16.08 o 
   1   2   9       63.40       74.67      6.73 o 
   2   2   9      336.61      317.13      8.54 o 
   3   2   9      954.71      970.67     12.93 o 
   4   2   9      758.04      735.19     19.12 o 
   5   2   9     1189.41     1125.52     18.79 o 
   6   2   9       27.76       35.83      9.85 o 
   7   2   9       33.01       22.83      9.16 o 
   8   2   9       67.50       63.06      9.82 o 
   9   2   9        1.82       10.44     11.01 o 
 -11   3   9      102.19      122.50      8.21 o 
 -10   3   9       36.21       40.13      7.47 o 
  -9   3   9      521.69      532.38     10.63 o 
  -8   3   9        8.56        1.56      6.35 o 
  -7   3   9       10.93       12.81      6.79 o 
  -6   3   9       50.48       46.75      7.56 o 
  -5   3   9     3149.13     2951.20     49.21 o 
  -4   3   9     1022.83     1142.78     23.44 o 
  -3   3   9        0.22       10.39      7.58 o 
  -2   3   9       15.51        9.84      8.50 o 
  -1   3   9     1867.85     1850.13     21.96 o 
   0   3   9        6.83       16.06      6.67 o 
   1   3   9       93.32      103.06      6.71 o 
   2   3   9        1.41       -1.22      8.15 o 
   3   3   9      438.29      425.96     12.05 o 
   4   3   9        6.93       17.49      7.71 o 
   5   3   9      437.62      438.84     10.21 o 
   6   3   9       56.30       77.02      8.31 o 
   7   3   9      114.94       96.59      8.00 o 
   8   3   9        0.75       -2.73     10.05 o 
   9   3   9      139.06      131.44      9.16 o 
 -11   4   9      132.90      131.24     12.20 o 
 -10   4   9       34.70       38.26      7.41 o 
  -9   4   9       83.31       68.66      6.98 o 
  -8   4   9        0.26        3.09      6.86 o 
  -7   4   9      380.65      371.88      8.78 o 
  -6   4   9        9.59       14.83      7.30 o 
  -5   4   9        5.01        6.02      6.93 o 
  -4   4   9     2115.00     2053.68     25.58 o 
  -3   4   9       50.30       52.62      8.40 o 
  -2   4   9      525.55      545.81     10.30 o 
  -1   4   9      165.14      151.45      8.90 o 
   0   4   9     1974.47     1937.82     17.90 o 
   1   4   9      409.54      408.41      9.70 o 
   2   4   9      558.41      512.81     14.88 o 
   3   4   9       39.75       48.72      7.22 o 
   4   4   9      370.38      328.65      8.57 o 
   5   4   9      129.62      145.71      7.44 o 
   6   4   9     1108.39     1060.56     12.74 o 
   7   4   9       46.10       30.96      8.28 o 
   8   4   9       31.57       39.93      9.66 o 
   9   4   9      168.29      186.50      9.05 o 
 -10   5   9      294.63      271.16      8.37 o 
  -9   5   9        1.19        4.36      7.06 o 
  -8   5   9       22.94       36.03      7.00 o 
  -7   5   9      403.19      395.20      8.66 o 
  -6   5   9      290.54      279.37      8.72 o 
  -5   5   9      131.70      118.14      7.69 o 
  -4   5   9      871.64      851.14     10.67 o 
  -3   5   9        0.28       -0.58      8.70 o 
  -2   5   9      447.29      393.14      9.40 o 
  -1   5   9       13.92       16.31      6.84 o 
   0   5   9      350.40      340.56      9.24 o 
   1   5   9      614.17      627.58     12.44 o 
   2   5   9       58.29       56.59      7.70 o 
   3   5   9       24.31       26.67      7.15 o 
   4   5   9      230.32      250.56      7.87 o 
   5   5   9      653.58      624.69     11.50 o 
   6   5   9       12.33       10.60      7.31 o 
   7   5   9       36.40       31.67      8.04 o 
   8   5   9       28.98       26.96      6.41 o 
 -10   6   9       59.43       60.00      8.12 o 
  -9   6   9       16.18       17.50      7.37 o 
  -8   6   9       57.05       53.60      7.13 o 
  -7   6   9      177.79      177.40      7.53 o 
  -6   6   9       11.51       13.62      7.58 o 
  -5   6   9       72.22       90.14      8.03 o 
  -4   6   9      793.69      768.45     11.99 o 
  -3   6   9      221.99      255.85      9.84 o 
  -2   6   9      355.86      371.89      8.69 o 
  -1   6   9        3.92        2.92      6.84 o 
   0   6   9     1615.82     1589.85     27.96 o 
   1   6   9     1776.82     1732.13     34.18 o 
   2   6   9       23.45       18.42      6.79 o 
   3   6   9     1592.36     1473.88     19.43 o 
   4   6   9      466.11      459.19      9.32 o 
   5   6   9       86.49       74.55      7.37 o 
   6   6   9       28.07       33.55      7.07 o 
   7   6   9      350.83      364.91     11.89 o 
   8   6   9      180.83      160.94      8.26 o 
 -10   7   9       11.99       25.78      7.82 o 
  -9   7   9       39.94       37.43      7.36 o 
  -8   7   9      409.47      384.80     12.28 o 
  -7   7   9      125.12      110.55      7.92 o 
  -6   7   9       90.50       92.24      7.35 o 
  -5   7   9      271.51      272.80      8.90 o 
  -4   7   9      360.76      378.35      9.93 o 
  -3   7   9        0.37        0.58      6.91 o 
  -2   7   9      242.32      257.68      9.00 o 
  -1   7   9      616.19      589.57     10.47 o 
   0   7   9       27.11       48.28      7.67 o 
   1   7   9       52.73       50.33      8.03 o 
   2   7   9       39.42       51.26      7.71 o 
   3   7   9       27.90       32.51      7.46 o 
   4   7   9        5.61        7.00      6.81 o 
   5   7   9      141.25      125.91      7.15 o 
   6   7   9      119.29      126.96      8.38 o 
   7   7   9        6.74       15.55      7.66 o 
   8   7   9      395.60      373.61     11.97 o 
 -10   8   9      161.98      144.94      7.90 o 
  -9   8   9      604.97      546.01     13.15 o 
  -8   8   9       23.73       33.44      7.38 o 
  -7   8   9        7.86        7.19      6.90 o 
  -6   8   9      742.15      709.94     12.65 o 
  -5   8   9        1.72        7.06      7.87 o 
  -4   8   9        3.81       12.43      8.13 o 
  -3   8   9       98.74       97.89      9.04 o 
  -2   8   9       17.96       21.39      7.63 o 
  -1   8   9      103.17      100.32      8.39 o 
   0   8   9     1333.88     1250.16     15.81 o 
   1   8   9      559.90      546.35     10.99 o 
   2   8   9     3117.05     3113.31     36.11 o 
   3   8   9        0.57       -0.86      6.17 o 
   4   8   9      158.99      149.08      8.38 o 
   5   8   9        0.17       -7.92      7.92 o 
   6   8   9      321.68      336.02      8.81 o 
   7   8   9      131.29      120.36      8.43 o 
   8   8   9      248.20      221.11      9.07 o 
  -9   9   9      426.23      448.41      9.39 o 
  -8   9   9        0.54       -8.53      8.53 o 
  -7   9   9        4.75       18.69      7.00 o 
  -6   9   9      324.32      298.63      8.46 o 
  -5   9   9      372.56      373.28      9.24 o 
  -4   9   9        0.26       -1.28      7.56 o 
  -3   9   9      209.08      217.63      8.88 o 
  -2   9   9      245.20      227.50      8.45 o 
  -1   9   9      192.21      208.76      8.64 o 
   0   9   9      505.78      506.33      8.32 o 
   1   9   9        0.33        1.61      6.53 o 
   2   9   9        1.09       16.16      6.98 o 
   3   9   9       29.19       37.73      7.35 o 
   4   9   9       69.40       65.60      6.76 o 
   5   9   9       35.10       37.87      6.57 o 
   6   9   9        1.32        4.86      8.01 o 
   7   9   9       11.46       14.61      7.85 o 
  -9  10   9        9.91       11.41      7.35 o 
  -8  10   9       20.45       31.37      7.10 o 
  -7  10   9      121.16      125.13      8.19 o 
  -6  10   9       14.15       15.91      8.04 o 
  -5  10   9       60.37       84.51      7.59 o 
  -4  10   9        0.31        0.92      7.52 o 
  -3  10   9       54.01       63.80      6.59 o 
  -2  10   9       27.67       31.26      7.32 o 
  -1  10   9       18.36       19.16      6.87 o 
   0  10   9      840.27      830.25     11.21 o 
   1  10   9      792.27      762.60      9.64 o 
   2  10   9       55.23       48.55      6.58 o 
   3  10   9        0.80       -2.80      7.04 o 
   4  10   9        2.36        8.01      6.62 o 
   5  10   9      412.33      409.98      8.88 o 
   6  10   9       35.30       27.38      6.74 o 
   7  10   9      376.94      336.69      9.77 o 
  -8  11   9      337.04      317.55      8.54 o 
  -7  11   9       39.09       60.14      7.30 o 
  -6  11   9      208.34      201.72      8.06 o 
  -5  11   9       18.76       16.51      7.14 o 
  -4  11   9      141.19      144.13      7.50 o 
  -3  11   9      129.14      143.84      7.05 o 
  -2  11   9      161.53      170.13      8.23 o 
  -1  11   9      246.22      220.73      7.66 o 
   0  11   9      217.75      215.93      7.55 o 
   1  11   9       19.98       13.77      7.19 o 
   2  11   9      135.39      132.20      6.68 o 
   3  11   9      131.48      130.32      7.14 o 
   4  11   9       54.39       51.18      6.21 o 
   5  11   9        1.31        8.79      6.56 o 
   6  11   9       42.94       53.71      7.27 o 
  -8  12   9       10.38        6.61      8.75 o 
  -7  12   9        0.31        7.43      7.77 o 
  -6  12   9      237.06      225.56      8.66 o 
  -5  12   9       28.04       18.87      7.41 o 
  -4  12   9       18.84       12.50      6.74 o 
  -3  12   9       84.30       84.49      6.35 o 
  -2  12   9      227.88      209.73      7.62 o 
  -1  12   9      421.83      441.50      9.96 o 
   0  12   9       86.50       99.43      7.47 o 
   1  12   9      795.70      724.71     10.05 o 
   2  12   9      176.67      174.68      7.70 o 
   3  12   9      350.48      343.50      8.61 o 
   4  12   9       72.26       94.15      6.67 o 
   5  12   9        4.68       12.24      6.69 o 
   6  12   9       88.67      112.34      7.75 o 
  -7  13   9      161.11      150.38      8.68 o 
  -6  13   9       34.02       33.48      7.82 o 
  -5  13   9      177.40      190.99      7.23 o 
  -4  13   9      191.09      218.53      8.24 o 
  -3  13   9      202.59      193.52      8.15 o 
  -2  13   9        0.42        4.57      7.82 o 
  -1  13   9      661.56      620.07      9.94 o 
   0  13   9       59.10       84.28      6.71 o 
   1  13   9      510.99      497.60      9.56 o 
   2  13   9      286.68      283.56      8.23 o 
   3  13   9       96.89       70.63      7.92 o 
   4  13   9      139.43      135.29      7.15 o 
   5  13   9        1.99        9.27      7.00 o 
  -6  14   9      161.71      179.92      9.85 o 
  -5  14   9      206.18      207.83      8.05 o 
  -4  14   9      139.22      151.85      7.08 o 
  -3  14   9      115.39      113.71      8.13 o 
  -2  14   9      392.35      390.47     11.54 o 
  -1  14   9      158.61      172.85      8.00 o 
   0  14   9       89.48       82.26      6.70 o 
   1  14   9      253.15      230.94      8.90 o 
   2  14   9      374.40      337.30      8.52 o 
   3  14   9       26.83       20.42      7.79 o 
   4  14   9       52.90       48.17      7.47 o 
  -5  15   9       83.91       92.10      8.14 o 
  -4  15   9       56.60       71.58      7.26 o 
  -3  15   9       11.22       17.45      7.33 o 
  -2  15   9        2.76        7.56      7.43 o 
  -1  15   9      217.46      217.40      8.40 o 
   0  15   9       36.83       49.86      7.41 o 
   1  15   9        1.51        2.69      7.22 o 
   2  15   9        0.36        6.89      7.67 o 
   3  15   9       35.82       45.62      8.36 o 
  -4  16   9      116.84      123.04      9.23 o 
  -3  16   9      463.99      427.88      9.82 o 
  -2  16   9       27.29       32.21      8.24 o 
  -1  16   9       11.10       24.78      7.02 o 
   0  16   9      384.73      365.73      8.95 o 
   1  16   9      180.37      189.57      7.90 o 
   2  16   9       89.84      123.35      9.01 o 
 -10   0  10       76.75       68.32     11.09 o 
  -8   0  10      340.82      287.33     23.74 o 
  -6   0  10      295.15      294.06     14.74 o 
  -4   0  10      614.18      585.33     20.41 o 
  -2   0  10     2431.09     2487.60     39.16 o 
   0   0  10       10.63       14.27     12.61 o 
   2   0  10        9.23       10.78     11.15 o 
   4   0  10      123.18      139.05     11.47 o 
   6   0  10      252.42      273.00     13.27 o 
   8   0  10      779.65      740.28     15.04 o 
 -10   1  10        8.55       19.10      7.25 o 
  -9   1  10      112.04      107.23      6.93 o 
  -8   1  10       53.39       73.55      7.98 o 
  -7   1  10      176.53      153.20      8.44 o 
  -6   1  10       36.51       46.89      8.01 o 
  -5   1  10      120.02       95.92      9.96 o 
  -4   1  10      216.37      245.10     11.18 o 
  -3   1  10      266.71      263.79     17.24 o 
  -2   1  10      502.65      553.95     19.26 o 
  -1   1  10       46.24       52.80     10.76 o 
   0   1  10       40.14       54.95      9.14 o 
   1   1  10       41.25       50.48      7.74 o 
   2   1  10      412.15      387.40      9.05 o 
   3   1  10      821.81      767.03     10.84 o 
   4   1  10        2.09       13.72      7.66 o 
   5   1  10      255.11      247.39      8.71 o 
   6   1  10       17.44       11.96      9.27 o 
   7   1  10      181.59      172.30      9.76 o 
   8   1  10       77.34       85.26     10.70 o 
 -10   2  10        0.07        2.41      7.28 o 
  -9   2  10      438.37      454.62     11.14 o 
  -8   2  10      120.57      107.36      8.29 o 
  -7   2  10       27.34       20.43      7.15 o 
  -6   2  10      532.80      524.23     10.29 o 
  -5   2  10       10.22       24.24      9.13 o 
  -4   2  10      897.61      933.47     14.33 o 
  -3   2  10      382.91      384.49     10.81 o 
  -2   2  10        0.25      -10.72     10.72 o 
  -1   2  10      289.84      229.56      9.75 o 
   0   2  10       21.07       14.46      7.23 o 
   1   2  10       55.16       56.79      7.12 o 
   2   2  10     1059.05     1025.36     17.41 o 
   3   2  10      181.96      179.95      8.96 o 
   4   2  10      247.75      235.70      8.67 o 
   5   2  10       91.90      109.81      7.69 o 
   6   2  10       44.42       32.88     11.67 o 
   7   2  10       70.79       65.15      8.28 o 
   8   2  10        5.05        8.09     11.29 o 
 -10   3  10       11.56       13.76      7.00 o 
  -9   3  10        6.22        5.33      7.29 o 
  -8   3  10      140.29      139.44      7.54 o 
  -7   3  10      170.57      169.54      8.62 o 
  -6   3  10      369.97      367.66      9.26 o 
  -5   3  10       75.73       73.69      8.06 o 
  -4   3  10      371.19      415.05     10.26 o 
  -3   3  10     1320.96     1241.21     21.03 o 
  -2   3  10      184.68      161.75     10.32 o 
  -1   3  10      184.05      165.82      9.74 o 
   0   3  10      774.55      778.05     12.31 o 
   1   3  10        6.64        2.66      7.89 o 
   2   3  10       43.03       46.04      8.66 o 
   3   3  10        0.19        0.66      8.33 o 
   4   3  10     1458.61     1394.43     18.50 o 
   5   3  10        0.02        3.63      7.38 o 
   6   3  10      769.48      740.88     11.61 o 
   7   3  10      497.29      498.89     14.76 o 
   8   3  10      110.50      115.39      9.34 o 
 -10   4  10        1.79        1.85      7.42 o 
  -9   4  10      160.38      198.94      7.39 o 
  -8   4  10       12.06       23.16      7.13 o 
  -7   4  10      279.84      277.96      8.92 o 
  -6   4  10      703.13      684.96     11.04 o 
  -5   4  10     1207.91     1211.80     15.32 o 
  -4   4  10      225.69      195.18      9.43 o 
  -3   4  10      155.11      119.98      8.38 o 
  -2   4  10      372.42      381.14     11.01 o 
  -1   4  10     1452.62     1447.55     17.64 o 
   0   4  10      303.20      248.12      9.02 o 
   1   4  10      140.72      133.15      8.56 o 
   2   4  10     1175.94     1206.38     25.28 o 
   3   4  10     1051.12     1000.42     19.99 o 
   4   4  10       81.19       86.36      7.98 o 
   5   4  10      120.01      121.10      8.38 o 
   6   4  10       21.73       26.82      6.98 o 
   7   4  10        7.67       16.59      8.54 o 
   8   4  10       13.58       19.56      8.30 o 
 -10   5  10       12.32       23.11      7.69 o 
  -9   5  10       94.88      104.55      7.78 o 
  -8   5  10      174.15      193.17      7.96 o 
  -7   5  10       61.28       54.06      7.71 o 
  -6   5  10        0.26        7.34      7.03 o 
  -5   5  10      211.01      214.14      9.19 o 
  -4   5  10       74.90       86.52      7.79 o 
  -3   5  10      129.12      149.75      8.79 o 
  -2   5  10      128.66      131.35      8.54 o 
  -1   5  10      156.38      153.75      8.75 o 
   0   5  10      263.68      276.52      8.38 o 
   1   5  10      544.79      575.07     12.89 o 
   2   5  10       10.23       20.49      7.91 o 
   3   5  10     1407.40     1385.87     24.45 o 
   4   5  10        4.18       12.07      6.68 o 
   5   5  10      296.00      289.20      8.53 o 
   6   5  10      438.13      411.45      9.65 o 
   7   5  10       93.15       82.89      8.65 o 
   8   5  10       30.05       32.70      8.50 o 
 -10   6  10      150.97      166.10      8.58 o 
  -9   6  10       24.30       27.66      7.83 o 
  -8   6  10      212.38      219.51      8.28 o 
  -7   6  10      121.24      119.45      7.83 o 
  -6   6  10        4.33        0.86      6.91 o 
  -5   6  10       15.30       18.24      7.30 o 
  -4   6  10      689.14      700.51     11.40 o 
  -3   6  10       32.14       32.72      8.60 o 
  -2   6  10      967.84      985.18     11.91 o 
  -1   6  10       97.32      105.62      8.42 o 
   0   6  10     1228.83     1271.95     31.77 o 
   1   6  10      464.94      418.44     11.57 o 
   2   6  10      896.26      903.61     12.13 o 
   3   6  10      831.82      853.30     10.88 o 
   4   6  10        2.06        3.85      7.34 o 
   5   6  10      154.90      157.44      8.77 o 
   6   6  10      568.85      555.30     10.46 o 
   7   6  10        0.95        7.54      8.17 o 
   8   6  10      179.29      170.49     10.21 o 
 -10   7  10        5.40        2.86     11.73 o 
  -9   7  10       55.37       41.17      7.71 o 
  -8   7  10        3.64       -1.17      7.55 o 
  -7   7  10       21.26       29.34      7.08 o 
  -6   7  10      328.72      324.87      9.09 o 
  -5   7  10       17.72       24.51      7.23 o 
  -4   7  10      590.50      561.39     11.92 o 
  -3   7  10      126.54      122.15      7.63 o 
  -2   7  10       78.31       72.81      8.01 o 
  -1   7  10        0.85        9.76      7.92 o 
   0   7  10       23.48       31.99      7.57 o 
   1   7  10       70.61       69.01      7.87 o 
   2   7  10     1252.82     1279.30     26.70 o 
   3   7  10       84.91       82.13      7.00 o 
   4   7  10        0.23        4.64      6.95 o 
   5   7  10       19.95       21.64      7.31 o 
   6   7  10       71.38       71.67      7.52 o 
   7   7  10       43.01       42.40      9.02 o 
  -9   8  10      173.57      142.54      7.76 o 
  -8   8  10      249.39      254.39      8.55 o 
  -7   8  10      100.75      102.66      7.97 o 
  -6   8  10        5.00        4.66      7.60 o 
  -5   8  10      202.92      251.45      9.04 o 
  -4   8  10       12.16       10.14      7.91 o 
  -3   8  10      865.84      828.04     15.36 o 
  -2   8  10       23.51       28.00      8.56 o 
  -1   8  10      992.43      984.72     14.79 o 
   0   8  10       29.12       54.29      7.84 o 
   1   8  10      304.24      295.33      9.29 o 
   2   8  10      424.26      415.53      9.10 o 
   3   8  10       55.84       51.67      6.85 o 
   4   8  10      318.59      311.03      8.27 o 
   5   8  10       68.58       79.77      8.22 o 
   6   8  10        6.42       16.58      7.68 o 
   7   8  10       35.88       50.71      9.33 o 
  -9   9  10        8.03       11.08      8.23 o 
  -8   9  10        0.45        1.53      8.06 o 
  -7   9  10       18.83       23.90      8.05 o 
  -6   9  10      309.54      304.90      9.32 o 
  -5   9  10       47.49       56.09      8.38 o 
  -4   9  10        5.52       10.53      7.04 o 
  -3   9  10       20.70       18.76      8.47 o 
  -2   9  10       10.93       23.77      8.61 o 
  -1   9  10       82.28       78.81      8.34 o 
   0   9  10      371.08      336.16      8.61 o 
   1   9  10       15.78       16.17      7.17 o 
   2   9  10      377.28      355.05      9.15 o 
   3   9  10       12.88       17.89      6.39 o 
   4   9  10       10.21       10.66      6.48 o 
   5   9  10       13.44       -5.25      7.10 o 
   6   9  10       40.79       66.40      8.68 o 
   7   9  10       42.81       43.17      9.69 o 
  -8  10  10      239.67      236.80      9.71 o 
  -7  10  10        5.48        6.15      7.26 o 
  -6  10  10       21.29       27.36      7.96 o 
  -5  10  10      785.15      794.58     11.12 o 
  -4  10  10      113.56      106.45      8.30 o 
  -3  10  10       36.96       25.63      7.19 o 
  -2  10  10      339.08      367.53     12.17 o 
  -1  10  10        9.76       20.76      7.38 o 
   0  10  10      179.31      178.42      9.69 o 
   1  10  10      282.03      277.20      7.45 o 
   2  10  10      217.25      214.84      7.30 o 
   3  10  10      122.80      110.10      8.05 o 
   4  10  10      158.19      148.15      7.41 o 
   5  10  10       56.79       39.36      7.88 o 
   6  10  10        4.65       18.35      8.45 o 
  -8  11  10        3.83        2.27      7.51 o 
  -7  11  10       12.42       10.94      9.03 o 
  -6  11  10       51.09       36.91      8.27 o 
  -5  11  10       89.83       91.16      7.37 o 
  -4  11  10       43.89       42.98      7.41 o 
  -3  11  10        4.86       14.85      7.85 o 
  -2  11  10       18.47       15.41      7.66 o 
  -1  11  10       54.21       59.05      7.33 o 
   0  11  10      115.90      130.81      8.11 o 
   1  11  10       73.21       86.62      6.37 o 
   2  11  10      157.08      139.29      7.34 o 
   3  11  10      115.02      128.34      8.26 o 
   4  11  10      103.13       84.15      7.43 o 
   5  11  10      179.02      202.84      8.29 o 
   6  11  10       21.27       17.19      7.90 o 
  -7  12  10       28.10       26.58      7.86 o 
  -6  12  10      306.30      317.14      8.83 o 
  -5  12  10      240.68      233.40      9.74 o 
  -4  12  10      178.87      185.45      8.14 o 
  -3  12  10       91.23       87.83      7.74 o 
  -2  12  10      207.21      221.15      8.29 o 
  -1  12  10       28.66       26.88      8.10 o 
   0  12  10      111.58      124.87      7.45 o 
   1  12  10        4.09        7.37      7.10 o 
   2  12  10        1.95        5.20      7.48 o 
   3  12  10        5.44       17.01      8.00 o 
   4  12  10        8.05       11.48      6.94 o 
   5  12  10       16.24       28.19      7.49 o 
  -6  13  10      221.92      220.83      8.69 o 
  -5  13  10       18.68       20.57      8.29 o 
  -4  13  10       24.27       34.16      7.32 o 
  -3  13  10       11.75        6.46      8.15 o 
  -2  13  10      155.29      158.84      8.02 o 
  -1  13  10        0.03        2.15      7.38 o 
   0  13  10       35.96       32.66      7.66 o 
   1  13  10       41.76       35.41      6.92 o 
   2  13  10      695.92      697.90     12.18 o 
   3  13  10       71.26       69.12      6.82 o 
   4  13  10       52.81       35.99      6.79 o 
  -6  14  10        0.92       -1.65     12.07 o 
  -5  14  10       73.86       82.05      8.53 o 
  -4  14  10       61.73       53.11      7.07 o 
  -3  14  10      518.00      554.30      9.85 o 
  -2  14  10       58.78       64.92      7.90 o 
  -1  14  10      265.10      260.14      7.80 o 
   0  14  10        0.19        2.82      7.57 o 
   1  14  10      180.37      190.12      8.71 o 
   2  14  10       42.96       40.78      8.21 o 
   3  14  10       42.13       47.90      7.89 o 
  -4  15  10       13.12       18.87      7.94 o 
  -3  15  10       86.14       81.04      8.58 o 
  -2  15  10        5.22        6.08      8.58 o 
  -1  15  10        3.27       11.23      7.87 o 
   0  15  10      104.45       99.22      8.23 o 
   1  15  10       69.16       54.49      7.17 o 
   2  15  10        0.07       -5.50      8.46 o 
  -2  16  10       45.13       36.66      8.95 o 
  -1  16  10       24.54       27.85      8.28 o 
   0  16  10       91.76       81.77      8.28 o 
  -9   0  11      305.75      290.71     13.07 o 
  -7   0  11       46.91       58.06     11.68 o 
  -5   0  11       35.39       41.79     12.07 o 
  -3   0  11      322.30      293.39     25.52 o 
  -1   0  11      218.83      208.88     18.54 o 
   1   0  11      251.25      250.82     10.36 o 
   3   0  11      145.51      163.86     12.41 o 
   5   0  11        6.34       16.99     11.72 o 
   7   0  11      953.73      889.13     19.35 o 
 -10   1  11       16.38       20.71      9.16 o 
  -9   1  11       51.03       57.41      8.01 o 
  -8   1  11       73.73       88.25      9.50 o 
  -7   1  11      411.49      420.73     10.17 o 
  -6   1  11        6.96        2.97      8.79 o 
  -5   1  11        5.54       22.59     10.96 o 
  -4   1  11       59.31       83.59     10.26 o 
  -3   1  11     1664.96     1719.59     45.22 o 
  -2   1  11     1095.04     1120.93     23.03 o 
  -1   1  11       40.46       59.47     11.02 o 
   0   1  11       46.05       55.14      9.48 o 
   1   1  11      323.67      367.62      8.61 o 
   2   1  11     1358.23     1392.61     13.90 o 
   3   1  11      102.92      126.50      8.30 o 
   4   1  11     1160.02     1142.94     13.61 o 
   5   1  11       63.14       59.15      8.98 o 
   6   1  11      652.42      599.10     11.53 o 
   7   1  11       68.60       73.55      8.38 o 
   8   1  11      130.86      124.31     13.30 o 
 -10   2  11        1.22        3.81      7.95 o 
  -9   2  11      113.75      125.41      8.41 o 
  -8   2  11      400.17      390.10      9.81 o 
  -7   2  11      251.27      249.89      8.76 o 
  -6   2  11       81.77       79.81      8.57 o 
  -5   2  11      183.41      194.55     10.91 o 
  -4   2  11     1199.14     1120.63     14.69 o 
  -3   2  11      185.02      191.03     12.64 o 
  -2   2  11      229.26      222.20     11.21 o 
  -1   2  11      439.98      395.45     11.64 o 
   0   2  11      298.23      309.34     10.82 o 
   1   2  11      698.81      698.90     10.55 o 
   2   2  11      110.77      117.33      8.40 o 
   3   2  11      536.62      542.22     12.25 o 
   4   2  11       48.19       65.13      7.28 o 
   5   2  11      163.15      147.40      7.64 o 
   6   2  11      522.97      504.66     10.60 o 
   7   2  11       41.94       40.07      8.69 o 
   8   2  11       48.13       46.92      8.80 o 
 -10   3  11        1.47        7.91      7.47 o 
  -9   3  11        3.22        6.75      7.27 o 
  -8   3  11      151.22      134.83      7.73 o 
  -7   3  11       57.52       48.77      8.48 o 
  -6   3  11       14.65       20.86      8.03 o 
  -5   3  11       75.99       71.34      8.66 o 
  -4   3  11     1486.86     1481.79     22.84 o 
  -3   3  11       92.92       92.89      9.44 o 
  -2   3  11       93.79       95.63     10.66 o 
  -1   3  11      444.57      397.47     10.89 o 
   0   3  11      168.43      138.04      8.49 o 
   1   3  11     1105.86     1095.96     18.56 o 
   2   3  11      250.14      285.61     10.38 o 
   3   3  11      827.14      788.34     13.64 o 
   4   3  11       25.68       22.62      7.82 o 
   5   3  11       48.77       56.02      7.60 o 
   6   3  11       54.48       41.75      8.32 o 
   7   3  11      161.13      153.05     13.57 o 
   8   3  11       86.06       76.73     12.98 o 
 -10   4  11       66.90       61.34      8.39 o 
  -9   4  11      212.98      217.45      8.47 o 
  -8   4  11      173.95      161.86      9.32 o 
  -7   4  11      110.87      103.53      8.31 o 
  -6   4  11       68.37       86.26      7.87 o 
  -5   4  11      103.56      112.85      7.60 o 
  -4   4  11       48.01       55.46      9.85 o 
  -3   4  11      312.48      285.26      9.59 o 
  -2   4  11        5.63        2.82      9.56 o 
  -1   4  11      123.52      126.74      8.52 o 
   0   4  11       80.58       71.33      7.86 o 
   1   4  11      724.04      745.42     17.82 o 
   2   4  11      152.92      162.74      8.82 o 
   3   4  11      332.99      306.45     10.41 o 
   4   4  11      286.25      284.36      9.19 o 
   5   4  11       41.36       34.62      8.14 o 
   6   4  11       67.43       74.00      7.73 o 
   7   4  11       81.63       99.79      8.83 o 
 -10   5  11       66.64       78.02      8.61 o 
  -9   5  11       59.72       51.27      7.39 o 
  -8   5  11      113.85      126.65      8.69 o 
  -7   5  11      155.64      140.03      8.40 o 
  -6   5  11        0.42       10.36      8.02 o 
  -5   5  11       19.06       10.10      8.37 o 
  -4   5  11       92.15       95.70      8.22 o 
  -3   5  11      155.42      161.11      9.62 o 
  -2   5  11       38.13       39.37      8.19 o 
  -1   5  11      407.60      393.97      9.71 o 
   0   5  11       76.37       80.07      7.91 o 
   1   5  11      128.76      122.66      8.60 o 
   2   5  11      962.59      916.61     17.17 o 
   3   5  11       43.77       44.53      7.04 o 
   4   5  11        1.73       -3.73      7.37 o 
   5   5  11      240.97      256.39      8.76 o 
   6   5  11      213.75      225.09      9.45 o 
   7   5  11       13.38       18.78      9.33 o 
  -9   6  11        0.55        0.36      8.10 o 
  -8   6  11       58.76       52.65      7.98 o 
  -7   6  11       43.48       46.58      7.47 o 
  -6   6  11      663.98      625.98     11.62 o 
  -5   6  11     1331.30     1301.88     15.26 o 
  -4   6  11      243.39      210.79      8.92 o 
  -3   6  11      270.10      260.93      8.52 o 
  -2   6  11      116.74       95.78      8.41 o 
  -1   6  11      182.88      173.64      9.75 o 
   0   6  11      501.26      462.16      9.69 o 
   1   6  11      262.83      253.76      9.24 o 
   2   6  11       81.93       84.02      8.22 o 
   3   6  11       64.78       58.25      6.40 o 
   4   6  11       44.89       44.24      6.76 o 
   5   6  11        0.09       12.97      8.66 o 
   6   6  11        1.00        5.11      7.46 o 
   7   6  11      196.44      210.40     10.90 o 
  -9   7  11        2.14       10.13      8.17 o 
  -8   7  11      100.85      103.76      8.42 o 
  -7   7  11      128.37      134.08      8.86 o 
  -6   7  11       73.78       86.66      7.57 o 
  -5   7  11      551.16      517.47     13.23 o 
  -4   7  11       46.15       50.94      8.20 o 
  -3   7  11      291.41      272.74      9.17 o 
  -2   7  11      523.41      516.26     12.97 o 
  -1   7  11       18.13       23.52      7.63 o 
   0   7  11      162.52      174.08      8.80 o 
   1   7  11      599.24      596.81     22.10 o 
   2   7  11       67.09       89.44      8.19 o 
   3   7  11      151.00      124.34      6.84 o 
   4   7  11       27.13       32.38      7.67 o 
   5   7  11      172.93      173.99      8.78 o 
   6   7  11        7.45        4.26      8.09 o 
   7   7  11      132.41      141.30      9.82 o 
  -9   8  11      260.73      259.91      9.39 o 
  -8   8  11       20.85       40.61      7.82 o 
  -7   8  11       58.54       57.16      7.43 o 
  -6   8  11       33.03       48.02      7.61 o 
  -5   8  11       18.55       29.51      7.78 o 
  -4   8  11      700.11      674.03     13.32 o 
  -3   8  11       15.11       15.75      8.70 o 
  -2   8  11       12.03       10.36      8.04 o 
  -1   8  11      115.39      112.17      8.46 o 
   0   8  11      306.29      285.14      9.67 o 
   1   8  11      357.19      323.55      8.97 o 
   2   8  11       14.07       15.83      7.11 o 
   3   8  11      236.51      224.73      8.42 o 
   4   8  11       17.45       18.17      7.10 o 
   5   8  11      515.65      500.18      9.11 o 
   6   8  11      156.42      160.07      7.83 o 
  -8   9  11       14.02       14.17      8.44 o 
  -7   9  11       88.17       97.60      8.01 o 
  -6   9  11       99.04       97.08      8.15 o 
  -5   9  11      594.37      559.40     10.97 o 
  -4   9  11       78.51       78.27      8.53 o 
  -3   9  11       15.82       12.05      9.62 o 
  -2   9  11      418.24      371.53     10.47 o 
  -1   9  11     1048.83     1018.21     12.63 o 
   0   9  11       81.90      100.18      8.48 o 
   1   9  11       61.35       71.71      7.23 o 
   2   9  11      102.17      100.96      7.30 o 
   3   9  11      331.89      332.08      8.08 o 
   4   9  11        0.09        1.44      7.25 o 
   5   9  11        2.96        5.47      7.74 o 
   6   9  11       36.11       45.08      9.38 o 
  -8  10  11       31.29       27.94      8.70 o 
  -7  10  11        1.87       20.04      7.98 o 
  -6  10  11      293.82      300.38      9.60 o 
  -5  10  11       11.53        3.30      8.67 o 
  -4  10  11      222.34      213.26      8.50 o 
  -3  10  11      116.64      130.21      8.20 o 
  -2  10  11     1007.42      973.14     12.54 o 
  -1  10  11       44.22       59.05      7.89 o 
   0  10  11       89.87       85.28      7.42 o 
   1  10  11       32.65       38.01      7.85 o 
   2  10  11        3.20        2.08      7.38 o 
   3  10  11      156.12      150.67      8.04 o 
   4  10  11      162.83      137.54      7.95 o 
   5  10  11      467.61      447.87      9.49 o 
  -7  11  11       33.88       45.35      8.46 o 
  -6  11  11      209.42      221.81      9.09 o 
  -5  11  11        3.23        5.93      7.55 o 
  -4  11  11       96.05      101.02      7.52 o 
  -3  11  11        1.40       21.62      8.74 o 
  -2  11  11      434.77      488.68     11.77 o 
  -1  11  11      194.78      212.71      8.73 o 
   0  11  11     1277.95     1233.88     16.74 o 
   1  11  11       16.06       15.76      9.17 o 
   2  11  11       40.69       45.25      7.70 o 
   3  11  11      317.55      322.08      8.32 o 
   4  11  11      356.53      359.42      9.03 o 
   5  11  11        9.70       22.65      7.36 o 
  -7  12  11      307.92      263.37     12.80 o 
  -6  12  11        6.98        0.51      8.41 o 
  -5  12  11      143.86      155.35      9.79 o 
  -4  12  11       42.44       53.08      9.48 o 
  -3  12  11       68.25       55.87      8.90 o 
  -2  12  11       60.85       64.70      8.25 o 
  -1  12  11       45.72       48.14      8.14 o 
   0  12  11        1.57        5.37      8.00 o 
   1  12  11      202.31      206.31     10.09 o 
   2  12  11       11.48        6.33      8.28 o 
   3  12  11        2.55        7.09      6.46 o 
   4  12  11       52.93       55.78      8.30 o 
  -6  13  11        6.52       13.84      8.59 o 
  -5  13  11      345.34      363.84     11.17 o 
  -4  13  11       93.81      104.48      8.39 o 
  -3  13  11       49.72       55.69      8.93 o 
  -2  13  11       67.33       76.43      8.85 o 
  -1  13  11       29.14       26.74      6.72 o 
   0  13  11      336.72      316.40      8.17 o 
   1  13  11      147.63      141.69      8.79 o 
   2  13  11       46.78       50.07      7.59 o 
   3  13  11      216.82      226.92      7.58 o 
  -5  14  11       77.16       78.98     15.46 o 
  -4  14  11      159.43      144.53      8.94 o 
  -3  14  11       43.42       46.32      8.66 o 
  -2  14  11       55.13       54.78      8.23 o 
  -1  14  11       25.40       13.06      8.19 o 
   0  14  11        1.18       12.43      8.33 o 
   1  14  11        0.03        0.78      7.32 o 
   2  14  11       25.25       31.79      8.00 o 
  -3  15  11       79.03       85.38      9.95 o 
  -2  15  11       33.60       30.62      7.85 o 
  -1  15  11       48.17       66.73      7.69 o 
   0  15  11       46.58       70.11      8.48 o 
 -10   0  12       76.94       89.07     11.47 o 
  -8   0  12       36.72       44.37     11.67 o 
  -6   0  12       35.36       34.22     16.09 o 
  -4   0  12      635.42      736.43     39.02 o 
  -2   0  12      424.63      401.99     25.36 o 
   0   0  12       96.76       69.51     12.39 o 
   2   0  12      147.54      123.37     10.97 o 
   4   0  12     1165.39     1070.46     24.10 o 
   6   0  12        1.70       -6.27     17.48 o 
 -10   1  12       30.51       37.02      7.77 o 
  -9   1  12      129.63      143.35      9.38 o 
  -8   1  12      259.65      244.98      9.93 o 
  -7   1  12      176.59      175.75      9.21 o 
  -6   1  12      224.11      225.29     12.63 o 
  -5   1  12     1037.09     1061.53     14.92 o 
  -4   1  12      552.78      516.95     14.53 o 
  -3   1  12      565.12      594.52     38.28 o 
  -2   1  12      178.88      150.74     31.06 o 
  -1   1  12        2.74       13.94     11.31 o 
   0   1  12      634.26      608.87     11.71 o 
   1   1  12      484.88      536.01     10.00 o 
   2   1  12      618.63      603.23     11.59 o 
   3   1  12      487.52      481.69     11.66 o 
   4   1  12      242.78      254.58      8.77 o 
   5   1  12       36.47       42.89      7.03 o 
   6   1  12        1.74       -0.60      7.55 o 
   7   1  12       26.47       31.50      8.38 o 
  -9   2  12        0.04        4.25      8.18 o 
  -8   2  12        8.27        9.60      8.96 o 
  -7   2  12       90.16       73.59      8.86 o 
  -6   2  12      132.25      134.14      8.90 o 
  -5   2  12        5.08       18.50      9.16 o 
  -4   2  12      177.65      177.23     12.29 o 
  -3   2  12      186.95      215.31     14.40 o 
  -2   2  12       72.44       72.84     12.04 o 
  -1   2  12      126.73      120.86     10.57 o 
   0   2  12      199.31      205.42      9.21 o 
   1   2  12       68.99       87.09      8.39 o 
   2   2  12       68.21       74.41      8.15 o 
   3   2  12     1064.24     1088.63     13.85 o 
   4   2  12       38.65       40.75      7.85 o 
   5   2  12     1013.31     1029.08     20.14 o 
   6   2  12       12.35        4.98      9.22 o 
   7   2  12       18.06       27.04      9.44 o 
  -9   3  12       46.72       41.92      8.16 o 
  -8   3  12       72.85       84.56      8.66 o 
  -7   3  12       42.38       44.49      9.61 o 
  -6   3  12      117.37      139.44      9.86 o 
  -5   3  12      111.93      106.89      9.42 o 
  -4   3  12       47.68       51.35      9.04 o 
  -3   3  12      443.58      424.66     12.96 o 
  -2   3  12     1406.80     1429.49     17.45 o 
  -1   3  12       49.97       84.16     12.12 o 
   0   3  12      114.96       98.01      8.02 o 
   1   3  12      278.31      296.17      9.05 o 
   2   3  12      129.84      150.75      7.68 o 
   3   3  12       12.94        0.80      7.95 o 
   4   3  12       12.10        4.98      7.57 o 
   5   3  12      112.04      117.65      8.13 o 
   6   3  12       27.23       23.77      7.79 o 
   7   3  12       17.24       23.51      9.06 o 
  -9   4  12       67.80       84.61      8.92 o 
  -8   4  12      336.47      352.20     10.32 o 
  -7   4  12       72.21       76.52      8.79 o 
  -6   4  12      199.17      191.62      9.04 o 
  -5   4  12       12.90       19.17      7.89 o 
  -4   4  12       21.50       11.52      8.73 o 
  -3   4  12       30.66       24.55     10.82 o 
  -2   4  12       22.88       25.01      9.04 o 
  -1   4  12      217.28      206.44     10.03 o 
   0   4  12      871.27      891.21     15.65 o 
   1   4  12       21.75       17.25      8.00 o 
   2   4  12        1.07        8.77      6.48 o 
   3   4  12       45.77       37.69      7.77 o 
   4   4  12       40.66       51.69      7.35 o 
   5   4  12      392.17      404.62     10.57 o 
   6   4  12       25.78       30.55      8.29 o 
   7   4  12       19.01       22.96      8.94 o 
  -9   5  12      141.72      164.52     10.01 o 
  -8   5  12       26.61       50.63      8.33 o 
  -7   5  12       85.68       98.62      8.73 o 
  -6   5  12        3.85       -0.48      8.06 o 
  -5   5  12        0.10       -4.35      7.96 o 
  -4   5  12      138.89      140.39      9.09 o 
  -3   5  12        7.11       10.09     10.13 o 
  -2   5  12       29.48       44.35      9.36 o 
  -1   5  12       80.53       75.90      8.70 o 
   0   5  12       32.53       38.39      7.90 o 
   1   5  12      118.43      133.11      8.01 o 
   2   5  12        0.25        5.23      7.76 o 
   3   5  12       20.19       24.04      6.67 o 
   4   5  12       14.34       20.50      7.98 o 
   5   5  12       21.27       23.80      8.09 o 
   6   5  12      125.66      120.56      9.26 o 
  -9   6  12       43.22       41.70      8.63 o 
  -8   6  12      262.35      265.82     10.01 o 
  -7   6  12      268.37      282.08     10.40 o 
  -6   6  12       55.68       77.43      8.18 o 
  -5   6  12      307.73      313.63     10.63 o 
  -4   6  12        0.72        4.09      8.59 o 
  -3   6  12      369.60      337.81     11.02 o 
  -2   6  12      132.66      158.35      9.92 o 
  -1   6  12      113.81      126.13      8.98 o 
   0   6  12      260.04      271.28      8.64 o 
   1   6  12      294.04      284.60      9.23 o 
   2   6  12      556.71      515.34     15.88 o 
   3   6  12      186.00      191.08      7.58 o 
   4   6  12      119.71      137.58      8.54 o 
   5   6  12        0.87        4.48      8.27 o 
   6   6  12      692.19      694.27     11.89 o 
  -8   7  12       15.61       20.71      8.05 o 
  -7   7  12       48.95       39.89      8.15 o 
  -6   7  12        0.53       15.35      8.05 o 
  -5   7  12      162.37      183.83      9.40 o 
  -4   7  12       19.76       27.55      8.15 o 
  -3   7  12      857.93      870.92     12.59 o 
  -2   7  12      177.15      203.27     10.25 o 
  -1   7  12       71.91       63.88      8.95 o 
   0   7  12        8.53       15.70      7.98 o 
   1   7  12      268.79      265.22      8.78 o 
   2   7  12        9.51        8.48      6.74 o 
   3   7  12        1.65        7.37      7.67 o 
   4   7  12       48.40       53.05      7.45 o 
   5   7  12        0.48        3.56      8.12 o 
   6   7  12      151.35      162.90      9.96 o 
  -8   8  12       30.24       35.71      9.13 o 
  -7   8  12       22.48       30.11      8.46 o 
  -6   8  12        0.08        2.73      8.29 o 
  -5   8  12        0.84       -4.92      7.98 o 
  -4   8  12       84.31      102.37      8.14 o 
  -3   8  12       79.68       82.37      9.22 o 
  -2   8  12      202.35      227.72     10.29 o 
  -1   8  12      600.72      589.21     12.49 o 
   0   8  12       22.19       31.17      7.38 o 
   1   8  12       65.96       99.95      7.80 o 
   2   8  12      312.66      315.29      8.86 o 
   3   8  12       99.11      100.55      7.47 o 
   4   8  12       61.77       56.54      7.78 o 
   5   8  12      178.87      181.95      8.46 o 
   6   8  12      149.28      153.57     18.95 o 
  -8   9  12      229.23      201.84      9.54 o 
  -7   9  12       23.11       21.80      8.67 o 
  -6   9  12      625.26      635.51     11.10 o 
  -5   9  12       19.06       20.02      9.00 o 
  -4   9  12      246.58      254.44      9.53 o 
  -3   9  12       24.17       15.16     10.48 o 
  -2   9  12      359.93      337.68     11.70 o 
  -1   9  12        3.47        9.78      8.91 o 
   0   9  12        8.25       11.55      7.55 o 
   1   9  12       38.10       32.23      7.67 o 
   2   9  12      523.26      524.18     11.34 o 
   3   9  12       33.46       42.59      7.57 o 
   4   9  12      129.95      153.48      8.12 o 
   5   9  12        2.12       -1.05      8.22 o 
  -7  10  12       23.76       17.97     10.87 o 
  -6  10  12       51.58       49.00      9.52 o 
  -5  10  12       13.78        6.28      9.79 o 
  -4  10  12      110.13      106.79      8.42 o 
  -3  10  12      112.77       99.05      9.31 o 
  -2  10  12        6.71        0.00      7.94 o 
  -1  10  12      660.70      659.12     15.85 o 
   0  10  12      269.04      259.43      9.96 o 
   1  10  12      668.43      649.53     10.38 o 
   2  10  12       80.41       88.70      8.32 o 
   3  10  12        3.45        6.72      7.28 o 
   4  10  12      649.73      613.23      9.88 o 
   5  10  12      154.86      137.44      9.31 o 
  -6  11  12      105.72      122.37      8.64 o 
  -5  11  12       27.54       48.78      8.32 o 
  -4  11  12       29.01       39.55      9.22 o 
  -3  11  12     1175.58     1155.39     13.17 o 
  -2  11  12       72.34       85.91      9.63 o 
  -1  11  12      280.45      274.25      9.87 o 
   0  11  12        3.32        3.80      7.98 o 
   1  11  12      691.66      652.42     14.11 o 
   2  11  12        0.17        6.11      8.05 o 
   3  11  12       92.87      100.27      6.89 o 
   4  11  12        9.27       29.20      8.27 o 
  -6  12  12       65.98       89.54      8.32 o 
  -5  12  12       39.88       47.88      9.13 o 
  -4  12  12       40.52       35.97      9.05 o 
  -3  12  12       34.59       43.55      7.91 o 
  -2  12  12      283.85      281.59      9.48 o 
  -1  12  12       12.21        8.63      8.21 o 
   0  12  12        1.38        0.92      7.91 o 
   1  12  12       78.53       89.83     10.76 o 
   2  12  12        7.73        6.58      8.35 o 
   3  12  12      386.25      380.47      9.79 o 
  -5  13  12       53.79       84.49     17.54 o 
  -4  13  12      180.54      178.90     10.22 o 
  -3  13  12       45.21       69.96      9.49 o 
  -2  13  12      279.82      266.03      9.76 o 
  -1  13  12       92.30      105.86      8.32 o 
   0  13  12        4.81       16.79      8.31 o 
   1  13  12        0.80        0.08     10.64 o 
   2  13  12       21.00       31.28      9.38 o 
  -3  14  12      258.01      256.20      9.95 o 
  -2  14  12       14.53        9.66      9.23 o 
  -1  14  12       60.35       81.88      8.99 o 
   0  14  12       67.97       56.33      8.42 o 
  -9   0  13      121.42      139.08     22.14 o 
  -7   0  13       84.07      129.07     15.80 o 
  -5   0  13      765.77      836.11     23.35 o 
  -3   0  13       34.03       41.91     23.04 o 
  -1   0  13      282.35      264.99     19.63 o 
   1   0  13      208.19      229.35     12.86 o 
   3   0  13     1669.55     1669.15     41.66 o 
   5   0  13      233.21      241.26     14.34 o 
  -9   1  13       58.98       65.61     10.78 o 
  -8   1  13      152.81      149.17     11.30 o 
  -7   1  13       44.18       30.79      9.62 o 
  -6   1  13       63.07       65.66      9.14 o 
  -5   1  13       46.50       52.36     10.35 o 
  -4   1  13       34.61       42.54     18.56 o 
  -3   1  13       25.00       45.39     15.68 o 
  -2   1  13      158.66      175.44     17.26 o 
  -1   1  13      808.31      741.83     14.01 o 
   0   1  13       13.88       15.60      8.70 o 
   1   1  13        0.03       -0.32      7.02 o 
   2   1  13       74.62       96.58      7.17 o 
   3   1  13      381.60      417.22     10.44 o 
   4   1  13      586.19      594.46     11.12 o 
   5   1  13        0.33        6.70      7.15 o 
   6   1  13        5.42        9.41      8.81 o 
  -9   2  13        1.07        0.28      9.05 o 
  -8   2  13        0.05       -1.34      9.88 o 
  -7   2  13       29.47       40.90     10.85 o 
  -6   2  13     1402.53     1388.15     39.44 o 
  -5   2  13        0.12        9.73      8.20 o 
  -4   2  13       75.65       94.46     19.96 o 
  -3   2  13      227.57      267.40     20.38 o 
  -2   2  13      301.41      310.72     12.94 o 
  -1   2  13       31.27       55.21     10.90 o 
   0   2  13      150.04      157.90      8.99 o 
   1   2  13       87.30       98.66      8.16 o 
   2   2  13      229.50      248.08      8.61 o 
   3   2  13      162.24      158.11      9.51 o 
   4   2  13      287.44      289.38      8.74 o 
   5   2  13        5.09        4.39      8.69 o 
   6   2  13       84.85      103.20      9.20 o 
  -9   3  13       40.25       54.47      9.16 o 
  -8   3  13       23.02       16.77      8.97 o 
  -7   3  13      231.41      241.65     10.89 o 
  -6   3  13      582.86      553.36     12.45 o 
  -5   3  13      170.60      164.81     10.90 o 
  -4   3  13      133.96      130.78     18.10 o 
  -3   3  13       89.33       61.19     11.72 o 
  -2   3  13       77.81       67.04     10.46 o 
  -1   3  13      281.89      308.08     10.89 o 
   0   3  13       14.53       19.44      8.34 o 
   1   3  13       17.65       22.04      8.04 o 
   2   3  13      262.66      267.55     10.30 o 
   3   3  13       10.66       20.61      7.77 o 
   4   3  13       66.74       70.80      7.68 o 
   5   3  13      489.58      487.30     10.44 o 
   6   3  13       45.57       43.15      7.98 o 
  -9   4  13      293.46      276.32     11.09 o 
  -8   4  13        2.99       11.44      9.15 o 
  -7   4  13        1.28       -8.10      8.10 o 
  -6   4  13        2.11        5.20      8.81 o 
  -5   4  13       57.54       83.19      9.63 o 
  -4   4  13      188.09      207.21     13.20 o 
  -3   4  13       23.63       26.15     10.05 o 
  -2   4  13      405.68      409.53     12.30 o 
  -1   4  13      904.84      902.07     13.49 o 
   0   4  13      126.39      133.57      8.98 o 
   1   4  13      133.32      114.75      8.44 o 
   2   4  13       25.86       31.40      7.55 o 
   3   4  13      567.33      585.68     11.58 o 
   4   4  13      241.75      223.41      8.64 o 
   5   4  13       31.80       30.84      7.83 o 
   6   4  13       16.53       14.29      7.67 o 
  -8   5  13       18.91       14.02      8.78 o 
  -7   5  13       34.24       44.05      8.69 o 
  -6   5  13       15.44       16.51      8.49 o 
  -5   5  13       44.79       46.91      9.26 o 
  -4   5  13        2.45       -4.83     10.06 o 
  -3   5  13      136.49      117.66     10.28 o 
  -2   5  13      104.02      105.05      9.65 o 
  -1   5  13       36.71       33.18      8.22 o 
   0   5  13      354.36      346.71     10.17 o 
   1   5  13      111.07       90.15      8.05 o 
   2   5  13       25.88       41.84      7.70 o 
   3   5  13      323.56      320.72      8.67 o 
   4   5  13      469.29      496.32     14.48 o 
   5   5  13      199.71      209.00      9.55 o 
   6   5  13      176.70      175.72      9.09 o 
  -8   6  13        4.51       12.94      9.23 o 
  -7   6  13      341.10      360.14     11.80 o 
  -6   6  13        0.04       -2.57      9.12 o 
  -5   6  13       55.12       59.46      8.95 o 
  -4   6  13        2.08       -0.91      8.40 o 
  -3   6  13       98.15      104.38     10.61 o 
  -2   6  13      136.70      135.36      9.75 o 
  -1   6  13      232.03      221.27      9.82 o 
   0   6  13       50.93       61.55      8.12 o 
   1   6  13      375.28      391.67      9.63 o 
   2   6  13       41.22       39.78      8.07 o 
   3   6  13       17.41       25.03      7.12 o 
   4   6  13        0.79        7.09      8.33 o 
   5   6  13       75.22       63.70      8.86 o 
  -8   7  13      211.90      231.60     11.10 o 
  -7   7  13        4.89        5.00      8.46 o 
  -6   7  13        1.99        8.92     10.16 o 
  -5   7  13       24.79       32.93      9.87 o 
  -4   7  13      129.92      150.85     10.87 o 
  -3   7  13       47.92       55.78      8.88 o 
  -2   7  13       15.30       17.93      8.46 o 
  -1   7  13      429.46      409.36     10.18 o 
   0   7  13       99.61       93.65      8.85 o 
   1   7  13      282.22      300.46      9.81 o 
   2   7  13      480.29      440.05     10.16 o 
   3   7  13        0.62       -2.04      7.91 o 
   4   7  13      145.03      136.87      7.65 o 
   5   7  13      416.68      412.54     10.26 o 
  -7   8  13        1.90        5.49     10.27 o 
  -6   8  13      228.39      229.82      9.98 o 
  -5   8  13       53.96       47.52      8.58 o 
  -4   8  13       29.23       16.19     10.33 o 
  -3   8  13      498.78      493.79     12.40 o 
  -2   8  13       49.77       71.21      8.76 o 
  -1   8  13        7.78       11.55      8.15 o 
   0   8  13      351.45      301.19      9.26 o 
   1   8  13      155.73      190.49      8.89 o 
   2   8  13      461.45      457.29      9.34 o 
   3   8  13        4.15        7.33      6.97 o 
   4   8  13       41.09       38.82      8.22 o 
   5   8  13        0.85       25.36     11.72 o 
  -7   9  13       28.45       31.75     11.02 o 
  -6   9  13       12.73       18.20      9.69 o 
  -5   9  13      151.07      140.06     11.31 o 
  -4   9  13      348.87      318.45     11.09 o 
  -3   9  13      227.02      236.12     11.04 o 
  -2   9  13        0.47        8.19     10.21 o 
  -1   9  13      102.85      108.14      9.34 o 
   0   9  13       39.20       38.21      7.91 o 
   1   9  13      132.66      144.52      8.20 o 
   2   9  13        6.46       -4.75      7.75 o 
   3   9  13        0.70        5.21      8.13 o 
   4   9  13       12.05       18.06      8.41 o 
  -6  10  13       14.92       23.56     10.33 o 
  -5  10  13      121.81      120.09      9.38 o 
  -4  10  13      297.52      309.84     12.46 o 
  -3  10  13       71.94       82.07      9.99 o 
  -2  10  13     1009.38     1006.60     13.43 o 
  -1  10  13      445.88      456.33     12.56 o 
   0  10  13      329.11      304.28     10.23 o 
   1  10  13       38.01       37.06      8.25 o 
   2  10  13       11.52       15.96      8.66 o 
   3  10  13        0.13       -2.41      7.29 o 
  -5  11  13       49.31       42.77      9.61 o 
  -4  11  13      213.53      172.04      9.59 o 
  -3  11  13        0.39        8.44      8.20 o 
  -2  11  13      105.05      117.18     10.07 o 
  -1  11  13       33.05       33.44      8.50 o 
   0  11  13       19.86       24.31      8.42 o 
   1  11  13        2.46       -1.65      8.77 o 
   2  11  13        5.32        6.59      8.35 o 
   3  11  13        5.05        8.33      9.00 o 
  -4  12  13        2.33        0.42      8.52 o 
  -3  12  13      596.45      587.35     12.73 o 
  -2  12  13       23.51       31.15      8.01 o 
  -1  12  13        7.32       17.36      7.98 o 
   0  12  13       50.18       68.71     10.05 o 
   1  12  13      177.39      154.92      9.73 o 
  -3  13  13       25.40       31.85     26.66 o 
  -2  13  13      118.02      120.68      9.30 o 
  -1  13  13        0.60       -5.95      9.23 o 
   0  13  13      137.29      128.22     20.64 o 
  -8   0  14      881.39      976.46     38.74 o 
  -6   0  14       11.06       23.67     14.28 o 
  -4   0  14       93.02       76.36     23.75 o 
  -2   0  14       48.68       22.84     23.67 o 
   0   0  14      114.04      113.60     15.58 o 
   2   0  14       49.77       74.34     10.77 o 
   4   0  14      729.75      686.86     18.98 o 
  -8   1  14       59.70       71.49     10.70 o 
  -7   1  14       84.93      113.27      9.99 o 
  -6   1  14       56.78       57.77      9.73 o 
  -5   1  14      380.50      367.75     25.69 o 
  -4   1  14       22.19       14.61     10.71 o 
  -3   1  14      108.26      163.04     12.43 o 
  -2   1  14        5.66       23.18     11.56 o 
  -1   1  14       12.00       23.51     11.95 o 
   0   1  14      250.45      274.00      9.34 o 
   1   1  14       43.37       57.99      8.30 o 
   2   1  14      152.31      171.46      7.97 o 
   3   1  14       90.97       80.41      7.86 o 
   4   1  14      245.69      258.01      9.99 o 
   5   1  14      118.84      135.44      8.80 o 
  -8   2  14        5.84        9.36     10.57 o 
  -7   2  14      659.38      647.15     17.11 o 
  -6   2  14      315.84      345.06     10.48 o 
  -5   2  14       32.01       36.63     11.07 o 
  -4   2  14        2.71        9.70     11.41 o 
  -3   2  14      384.81      380.10     14.98 o 
  -2   2  14        0.67       17.10     13.21 o 
  -1   2  14      453.89      434.65     12.31 o 
   0   2  14       63.81       76.21      8.50 o 
   1   2  14       59.28       79.36      8.10 o 
   2   2  14       14.15       30.21      7.38 o 
   3   2  14        0.42        3.59      8.64 o 
   4   2  14      124.75      126.39      9.65 o 
   5   2  14        1.02        5.94      8.24 o 
  -8   3  14       75.72       69.43     10.37 o 
  -7   3  14       94.76      111.20     11.51 o 
  -6   3  14       77.50       80.28      9.24 o 
  -5   3  14        1.94        1.91     11.62 o 
  -4   3  14      101.67      111.47     13.36 o 
  -3   3  14        7.96       37.65     13.15 o 
  -2   3  14      548.97      509.72     17.61 o 
  -1   3  14      147.74      150.91     12.11 o 
   0   3  14       34.27       51.82      7.86 o 
   1   3  14      130.18      126.83      9.05 o 
   2   3  14      468.71      448.08      8.64 o 
   3   3  14      399.29      376.69      9.68 o 
   4   3  14      317.53      344.47      9.73 o 
   5   3  14        1.15       -1.55      8.05 o 
  -8   4  14       13.71       30.19      9.82 o 
  -7   4  14       70.33       83.72      9.33 o 
  -6   4  14       38.57       38.76     10.77 o 
  -5   4  14      249.53      240.54     11.90 o 
  -4   4  14       11.30       22.73     10.50 o 
  -3   4  14      148.40      139.00     12.77 o 
  -2   4  14        0.04        0.29      9.94 o 
  -1   4  14      141.34      128.34      9.77 o 
   0   4  14        1.00        8.37      8.80 o 
   1   4  14      101.65      103.45      8.55 o 
   2   4  14       49.39       55.91      7.86 o 
   3   4  14       95.13      113.10      7.45 o 
   4   4  14        0.24        9.86      9.17 o 
   5   4  14      264.60      237.22      9.06 o 
  -8   5  14       19.16       17.94      8.87 o 
  -7   5  14        0.00        7.43      9.19 o 
  -6   5  14       56.93       45.13     10.14 o 
  -5   5  14       17.89       15.17     10.62 o 
  -4   5  14      392.91      397.10     13.20 o 
  -3   5  14       50.67       61.15     11.13 o 
  -2   5  14       14.16        9.18      9.83 o 
  -1   5  14      107.08       96.31      9.65 o 
   0   5  14        0.12        0.34      7.98 o 
   1   5  14      351.61      379.56     10.17 o 
   2   5  14       10.96       14.32      7.22 o 
   3   5  14      236.45      244.50      8.58 o 
   4   5  14      196.76      189.00      8.39 o 
   5   5  14      176.84      187.85      9.41 o 
  -7   6  14       43.11       36.99      9.90 o 
  -6   6  14       98.33       91.56      9.76 o 
  -5   6  14      344.57      326.17     10.44 o 
  -4   6  14       75.22       75.63     10.50 o 
  -3   6  14       43.89       47.94      9.42 o 
  -2   6  14        3.03       13.46      8.98 o 
  -1   6  14      226.75      193.49      9.26 o 
   0   6  14       20.84       28.31      8.03 o 
   1   6  14        9.31       19.33      8.79 o 
   2   6  14      202.23      217.49      8.01 o 
   3   6  14        6.26       11.22      7.81 o 
   4   6  14        0.23        0.01      7.70 o 
  -7   7  14        3.69        7.08      9.03 o 
  -6   7  14        8.68        6.95      9.67 o 
  -5   7  14        7.89       17.02      9.76 o 
  -4   7  14      273.96      275.39     12.29 o 
  -3   7  14       40.80       54.61      9.84 o 
  -2   7  14      141.40      155.62     10.78 o 
  -1   7  14      156.82      147.04      9.51 o 
   0   7  14       57.46       49.93      8.70 o 
   1   7  14       70.17       70.90      8.83 o 
   2   7  14       80.58       79.51      8.02 o 
   3   7  14        2.94        7.65      8.32 o 
   4   7  14       34.01       40.38      7.79 o 
  -6   8  14       15.77       17.75      9.57 o 
  -5   8  14       33.10       33.34      8.51 o 
  -4   8  14        0.33       11.52     10.60 o 
  -3   8  14       20.67       20.67     10.66 o 
  -2   8  14      130.82      138.23     10.09 o 
  -1   8  14       34.35       42.07      8.14 o 
   0   8  14        0.00        1.11      8.74 o 
   1   8  14        9.91        4.21      7.85 o 
   2   8  14        6.40       10.53      7.81 o 
   3   8  14       63.00       59.81      7.89 o 
  -6   9  14       73.55       77.95      9.08 o 
  -5   9  14       46.69       45.81     12.28 o 
  -4   9  14       87.05       78.88     10.40 o 
  -3   9  14       29.11       36.50     10.86 o 
  -2   9  14       71.32       84.29     10.90 o 
  -1   9  14        9.36       10.33      9.28 o 
   0   9  14      814.98      792.00     11.98 o 
   1   9  14       20.76       16.61      8.21 o 
   2   9  14       13.38       18.49      7.48 o 
   3   9  14        1.16       11.23      8.28 o 
  -5  10  14       66.34       78.70     12.63 o 
  -4  10  14       84.11       94.37     12.91 o 
  -3  10  14      172.85      173.93     11.54 o 
  -2  10  14      168.69      144.83      9.59 o 
  -1  10  14       35.85       34.17      9.37 o 
   0  10  14       18.94       24.10      8.86 o 
   1  10  14       36.19       31.82      8.12 o 
   2  10  14        2.37        4.45      8.40 o 
  -4  11  14       21.77       19.93      9.82 o 
  -3  11  14       25.66       30.19      9.78 o 
  -2  11  14        5.74       18.47      9.66 o 
  -1  11  14      653.47      666.00     13.15 o 
   0  11  14       25.33       35.98     10.01 o 
   1  11  14      270.38      254.37      9.49 o 
  -7   0  15        0.04        4.99     13.11 o 
  -5   0  15       53.74       50.21     24.30 o 
  -3   0  15      956.46     1002.25     34.09 o 
  -1   0  15      145.78      135.80     26.34 o 
   1   0  15      295.96      296.88     14.68 o 
   3   0  15      328.78      329.24     12.94 o 
  -7   1  15       18.63       39.93     10.86 o 
  -6   1  15      168.31      182.30     12.30 o 
  -5   1  15      119.37      121.51     12.94 o 
  -4   1  15      240.13      237.28     14.04 o 
  -3   1  15        0.29       -4.38     11.02 o 
  -2   1  15        0.03       -4.97     10.52 o 
  -1   1  15       11.38        8.90     13.17 o 
   0   1  15      201.43      193.62     10.76 o 
   1   1  15       97.80       98.10      7.76 o 
   2   1  15        8.64       19.50      7.63 o 
   3   1  15       86.64       85.99      7.24 o 
   4   1  15        5.57       12.96      8.93 o 
  -7   2  15       66.51       83.82      9.81 o 
  -6   2  15       34.18       39.82     10.83 o 
  -5   2  15       72.32       86.64     11.75 o 
  -4   2  15       42.21       27.23     14.20 o 
  -3   2  15       72.19       86.09     12.56 o 
  -2   2  15       81.15       97.67     14.26 o 
  -1   2  15       16.96       13.02     12.62 o 
   0   2  15       50.83       79.18      9.91 o 
   1   2  15       59.40       64.69      8.20 o 
   2   2  15       86.01       78.96      8.08 o 
   3   2  15       66.50       75.30      8.14 o 
   4   2  15        1.25       14.25      7.96 o 
  -7   3  15      197.80      215.77     18.33 o 
  -6   3  15      116.64      120.85     12.92 o 
  -5   3  15       93.09      107.58     14.64 o 
  -4   3  15      168.19      186.49     14.81 o 
  -3   3  15      134.43      162.98     20.13 o 
  -2   3  15      109.97       96.27     21.32 o 
  -1   3  15       53.38       43.03     10.99 o 
   0   3  15        0.04       -0.98      9.36 o 
   1   3  15      163.78      171.54      9.48 o 
   2   3  15        0.79        2.16      7.10 o 
   3   3  15        1.21        1.39      8.18 o 
   4   3  15        5.72        6.76      7.98 o 
  -7   4  15       10.74        4.41     12.68 o 
  -6   4  15        0.18       11.22     10.86 o 
  -5   4  15       48.17       88.44     19.01 o 
  -4   4  15       39.27       41.82     13.66 o 
  -3   4  15       16.38       21.69     12.03 o 
  -2   4  15      136.71      149.50     11.68 o 
  -1   4  15       81.08       92.39      9.77 o 
   0   4  15       12.15       16.22      9.58 o 
   1   4  15      135.91      145.36      9.37 o 
   2   4  15       47.72       42.87      8.29 o 
   3   4  15       16.29       18.70      8.48 o 
   4   4  15      176.65      181.44      8.91 o 
  -7   5  15       56.32       62.66     23.89 o 
  -6   5  15       58.92       88.64     10.31 o 
  -5   5  15      137.82      124.59     11.71 o 
  -4   5  15      220.12      229.61     13.50 o 
  -3   5  15       43.79       34.49      9.52 o 
  -2   5  15      247.27      269.44     11.24 o 
  -1   5  15        9.15       16.37      9.25 o 
   0   5  15      409.31      392.55     10.54 o 
   1   5  15        1.82        7.35      7.76 o 
   2   5  15       14.93       19.92      8.43 o 
   3   5  15      115.34      119.15      9.09 o 
  -6   6  15        0.02       -5.52     11.28 o 
  -5   6  15       20.02        8.33     11.22 o 
  -4   6  15       11.31        8.85     10.65 o 
  -3   6  15       18.91       25.83     11.37 o 
  -2   6  15        0.12        5.91      9.44 o 
  -1   6  15      135.05      126.52      9.73 o 
   0   6  15        1.02        6.64      8.60 o 
   1   6  15      144.88      147.39      8.81 o 
   2   6  15       12.01       14.48      7.84 o 
   3   6  15       36.50       46.48      8.35 o 
  -6   7  15      170.32      156.68     11.61 o 
  -5   7  15      228.02      233.40     16.58 o 
  -4   7  15        7.26        8.67     11.10 o 
  -3   7  15        5.85        7.31     10.95 o 
  -2   7  15       30.74       42.39      9.72 o 
  -1   7  15        0.34       -4.86      8.58 o 
   0   7  15      103.06      120.77      9.21 o 
   1   7  15       27.27       37.15      9.14 o 
   2   7  15      211.25      210.83      8.72 o 
  -5   8  15        3.00        8.85      9.67 o 
  -4   8  15       23.76       20.05     12.27 o 
  -3   8  15       36.67       42.03     10.48 o 
  -2   8  15       77.23       67.84     10.11 o 
  -1   8  15       11.45       23.02     10.03 o 
   0   8  15      308.34      344.46      9.93 o 
   1   8  15       10.41       18.99      8.91 o 
   2   8  15        7.80       11.33      7.66 o 
  -4   9  15        0.00       -3.09     10.00 o 
  -3   9  15      376.36      351.38     23.15 o 
  -2   9  15        1.28       12.31     12.30 o 
  -1   9  15      468.90      485.63     12.81 o 
   0   9  15        1.52        0.94      8.37 o 
   1   9  15        4.02        3.82      8.38 o 
  -2  10  15       30.16       34.95     10.92 o 
  -1  10  15       65.45       46.47      9.78 o 
  -6   0  16      151.85      159.64     20.75 o 
  -4   0  16      614.58      618.94     30.16 o 
  -2   0  16       78.59       89.29     15.84 o 
   0   0  16      772.18      777.54     20.45 o 
   2   0  16     1282.17     1326.84     37.42 o 
  -6   1  16       49.80       49.43     15.47 o 
  -5   1  16        1.50        4.90     15.45 o 
  -4   1  16        0.72       16.07     12.11 o 
  -3   1  16        0.01       -0.20     12.75 o 
  -2   1  16       23.25       15.82     12.40 o 
  -1   1  16       37.63       19.97     12.99 o 
   0   1  16       15.79       21.87      9.71 o 
   1   1  16       16.53       14.65      8.62 o 
   2   1  16      146.65      156.21      8.92 o 
   3   1  16       46.82       47.04      7.89 o 
  -6   2  16      104.12      127.31     15.72 o 
  -5   2  16      321.33      329.23     13.57 o 
  -4   2  16        0.16       -1.06     12.68 o 
  -3   2  16      466.85      508.81     29.40 o 
  -2   2  16       82.25      121.46     23.66 o 
  -1   2  16       98.85      105.49     11.02 o 
   0   2  16       16.18       11.70      8.35 o 
   1   2  16       60.27       56.17      8.62 o 
   2   2  16       56.76       63.09      8.13 o 
   3   2  16       37.51       43.61     12.47 o 
  -6   3  16       97.96      119.85     15.58 o 
  -5   3  16       12.10       17.25     12.50 o 
  -4   3  16       39.91       42.49     12.44 o 
  -3   3  16      102.66       87.61     10.60 o 
  -2   3  16        0.95       10.05     13.96 o 
  -1   3  16       11.92       14.79     10.03 o 
   0   3  16       27.67       39.01     10.00 o 
   1   3  16       13.37       18.80      8.30 o 
   2   3  16       54.27       58.07      9.10 o 
  -6   4  16        4.45       23.59     27.84 o 
  -5   4  16       22.01       49.09     17.05 o 
  -4   4  16       46.92       38.15     14.65 o 
  -3   4  16       15.84       22.07     14.34 o 
  -2   4  16      253.66      292.82     13.00 o 
  -1   4  16       49.36       66.24     11.39 o 
   0   4  16        0.94       -1.72      9.13 o 
   1   4  16       99.75      101.26      8.31 o 
   2   4  16       14.53       12.29      7.85 o 
  -5   5  16      258.18      239.87     17.04 o 
  -4   5  16       45.18       23.63     15.28 o 
  -3   5  16       59.53       67.08     14.64 o 
  -2   5  16      270.49      288.91     10.77 o 
  -1   5  16       43.27       57.11     10.15 o 
   0   5  16       84.67       83.35     10.28 o 
   1   5  16       33.39       37.70      9.17 o 
   2   5  16       38.23       39.27      9.28 o 
  -4   6  16       48.26       50.88     14.34 o 
  -3   6  16        1.06       -0.40     10.45 o 
  -2   6  16        6.20       16.17     10.46 o 
  -1   6  16       26.63       24.47     10.56 o 
   0   6  16       94.97      109.46      9.93 o 
   1   6  16        1.04        2.16      9.29 o 
  -4   7  16        3.83        8.93     14.01 o 
  -3   7  16       16.94       15.45     11.37 o 
  -2   7  16        0.20        5.94      9.89 o 
  -1   7  16       72.93       58.21     11.07 o 
   0   7  16       10.56       11.37      8.96 o 
  -3   0  17       47.03       30.83     17.96 o 
  -1   0  17      495.56      553.53     48.40 o 
   1   0  17       76.91       89.08     15.17 o 
  -4   1  17       73.88       79.10     13.80 o 
  -3   1  17       29.20       35.46     15.20 o 
  -2   1  17       39.41       47.88     15.78 o 
  -1   1  17      271.74      237.37     11.71 o 
   0   1  17       33.86       32.80      9.61 o 
   1   1  17      139.48      179.98     11.75 o 
  -4   2  17       84.39      101.76     13.35 o 
  -3   2  17       17.54       17.58     11.89 o 
  -2   2  17      104.73       69.54     13.62 o 
  -1   2  17       17.23       22.30     13.22 o 
   0   2  17        0.08       -2.28     11.83 o 
  -4   3  17        5.07       25.28     25.56 o 
  -3   3  17       48.15       53.51     20.67 o 
  -2   3  17       79.06       73.16     12.08 o 
  -1   3  17        0.05        7.49     10.23 o 
   0   3  17       65.67       67.25     10.71 o 
  -3   4  17       47.51       25.34     15.54 o 
  -2   4  17      151.74      150.32     13.35 o 
  -1   4  17       24.62       36.30     12.38 o 
                                                 
